# Supplementary material for: Methanogens acquire and bioaccumulate nickel during reductive dissolution of nickelian pyrite
Source: Appl Environ Microbiol. 2023 Oct 13;89(10):e00991-23. doi: 10.1128/aem.00991-23 (PMC10617489; doi:10.1128/aem.00991-23)
Supplement: Supplemental file 2 — Table S2. [file aem.00991-23-s0002.xls]

## Sheet: Table S2
Table S2. Methanogen genomic database and gene numbers (Integrated Microbial Genomes) for protein homologs of NiMNQOR. Gene numbers for multiple protein homologs are separated by semicolons.
Domain	Sequencing Status	Genome Name / Sample Name	taxon_oid	Phylum	Class	Order	Family	Genus	Species	Genome Size <br> * assembled	Gene Count <br> * assembled	Estimated Completeness	Phylogenetic Group	Methanogen_Class	NikM	NikN	NikQ	NikO	NikR
Archaea	Permanent Draft	Methanobrevibacter sp. RUG833	2799112923	Euryarchaeota	Methanobacteria	Methanobacteriales	Methanobacteriaceae	Methanobrevibacter	uncultured Methanobrevibacter sp.	2477776	2872	69.49	Methanobacteriales	Class I	2800901615; 2800902261	2800901614	2800901613	2800901612; 2800902258; 2800902317; 2800902689; 2800902718	2800901333
Archaea	Permanent Draft	Methanobrevibacter sp. RUG545	2799112908	Euryarchaeota	Methanobacteria	Methanobacteriales	Methanobacteriaceae	Methanobrevibacter	uncultured Methanobrevibacter sp.	2220727	2146	75.31	Methanobacteriales	Class I	2800870793; 2800871132	2800870792	2800870791	2800869752; 2800869753; 2800870790; 2800871007; 2800871129; 2800871345	2800870403
Archaea	Permanent Draft	Methanobrevibacter sp. RUG823	2799112918	Euryarchaeota	Methanobacteria	Methanobacteriales	Methanobacteriaceae	Methanobrevibacter	uncultured Methanobrevibacter sp.	1424219	1638	78.97	Methanobacteriales	Class I	2800891713			2800890828; 2800891019; 2800891521; 2800891716
Archaea	Permanent Draft	Methanobrevibacter sp. RUG787	2799112906	Euryarchaeota	Methanobacteria	Methanobacteriales	Methanobacteriaceae	Methanobrevibacter	uncultured Methanobrevibacter sp.	1597431	1832	79.87	Methanobacteriales	Class I	2800866656	2800866655	2800866654	2800865668; 2800865819; 2800866162; 2800866653; 2800866997	2800865314
Archaea	Permanent Draft	Methanosphaera sp. RUG761	2799112880	Euryarchaeota	Methanobacteria	Methanobacteriales	Methanobacteriaceae	Methanosphaera	uncultured Methanosphaera sp.	1638250	1752	81.9	Methanobacteriales	Class I	2800809211; 2800810340	2800809210	2800809209	2800809057; 2800809208; 2800809578; 2800810363; 2800810413; 2800810441	2800809225
Archaea	Permanent Draft	Methanobrevibacter sp. bin 1	2754412515	Euryarchaeota	Methanobacteria	Methanobacteriales	Methanobacteriaceae	Methanobrevibacter	unclassified	1875676	1749	83.37	Methanobacteriales	Class I	2755296668; 2755297408	2755297409	2755297410	2755296904; 2755297020; 2755297066; 2755297147; 2755297330; 2755297411; 2755297614	2755296416
Archaea	Permanent Draft	Methanobrevibacter sp. RUG780	2799112905	Euryarchaeota	Methanobacteria	Methanobacteriales	Methanobacteriaceae	Methanobrevibacter	uncultured Methanobrevibacter sp.	1767289	1913	83.49	Methanobacteriales	Class I	2800863395; 2800864191	2800863394	2800863393	2800863392; 2800863794; 2800864766	2800863722
Archaea	Permanent Draft	Methanobrevibacter sp. RUG648	2799112924	Euryarchaeota	Methanobacteria	Methanobacteriales	Methanobacteriaceae	Methanobrevibacter	uncultured Methanobrevibacter sp.	2291898	2360	83.82	Methanobacteriales	Class I	2800904351	2800904350	2800904349	2800902909; 2800903700; 2800903716; 2800904627; 2800905088	2800903354
Archaea	Permanent Draft	Methanobrevibacter sp. RUG236	2799112912	Euryarchaeota	Methanobacteria	Methanobacteriales	Methanobacteriaceae	Methanobrevibacter	uncultured Methanobrevibacter sp.	1908294	2016	85.05	Methanobacteriales	Class I	2800878118; 2800878502	2800878117	2800878116	2800877931; 2800878115; 2800878249; 2800878505; 2800878570; 2800878730	2800878212
Archaea	Permanent Draft	Methanobrevibacter sp. RUG338	2799112921	Euryarchaeota	Methanobacteria	Methanobacteriales	Methanobacteriaceae	Methanobrevibacter	uncultured Methanobrevibacter sp.	2281773	2175	85.05	Methanobacteriales	Class I	2800896076			2800895692; 2800896079; 2800896261; 2800896430	2800896973
Archaea	Permanent Draft	Methanobacterium sp. BinDmb89	2811994974	Euryarchaeota	Methanobacteria	Methanobacteriales	Methanobacteriaceae	Methanobacterium	unclassified	1505855	1761	85.44	Methanobacteriales	Class I	2812666631			2812666154; 2812666339; 2812666432; 2812666628; 2812666892; 2812666896; 2812667240; 2812667574; 2812667628	2812666937; 2812667570; 2812667088
Archaea	Permanent Draft	Methanobrevibacter arboriphilus JCM 13429	2684622505	Euryarchaeota	Methanobacteria	Methanobacteriales	Methanobacteriaceae	Methanobrevibacter	Methanobrevibacter arboriphilus	2258745	3725	85.53	Methanobacteriales	Class I	2684648208	2684648207	2684648206	2684648129	2684648720
Archaea	Permanent Draft	Methanobacterium sp. BinDmb120	2770939657	Euryarchaeota	Methanobacteria	Methanobacteriales	Methanobacteriaceae	Methanobacterium	unclassified	1905810	2093	86.27	Methanobacteriales	Class I	2772174519; 2772174865; 2772174888	2772174864	2772174863	2772173839; 2772174131; 2772174310; 2772174314; 2772174516; 2772174620; 2772174631; 2772174871; 2772174885; 2772175066; 2772175072; 2772175455; 2772175460; 2772175761	2772173910; 2772174397; 2772174932; 2772174139; 2772174157
Archaea	Permanent Draft	Methanobrevibacter sp. RUG092	2799112922	Euryarchaeota	Methanobacteria	Methanobacteriales	Methanobacteriaceae	Methanobrevibacter	uncultured Methanobrevibacter sp.	2324420	2154	88.16	Methanobacteriales	Class I	2800898117; 2800898409	2800898118	2800898119	2800898120; 2800898203; 2800898412; 2800898822; 2800899685	2800899511
Archaea	Permanent Draft	Methanobrevibacter sp. RUG526	2799112910	Euryarchaeota	Methanobacteria	Methanobacteriales	Methanobacteriaceae	Methanobrevibacter	uncultured Methanobrevibacter sp.	1740466	2013	88.24	Methanobacteriales	Class I	2800875140	2800875141	2800875142	2800874919; 2800875045; 2800875143	2800874348
Archaea	Permanent Draft	Methanobrevibacter sp. RUG492	2799112909	Euryarchaeota	Methanobacteria	Methanobacteriales	Methanobacteriaceae	Methanobrevibacter	uncultured Methanobrevibacter sp.	2038501	2127	90.03	Methanobacteriales	Class I	2800872340; 2800872732	2800872341	2800872342	2800872343; 2800873169; 2800873446	2800872573
Archaea	Permanent Draft	Methanobrevibacter arboriphilus JCM 9315	2681813027	Euryarchaeota	Methanobacteria	Methanobacteriales	Methanobacteriaceae	Methanobrevibacter	Methanobrevibacter arboriphilus	2142611	2593	90.04	Methanobacteriales	Class I	2682581596; 2682582189	2682582188	2682582187	2682580961; 2682581599; 2682582137; 2682582185; 2682582697; 2682583123
Archaea	Permanent Draft	Methanobacterium formicicum JCM 10132	2681813006	Euryarchaeota	Methanobacteria	Methanobacteriales	Methanobacteriaceae	Methanobacterium	Methanobacterium formicicum	2437688	3856	91.28	Methanobacteriales	Class I	2682495319; 2682497789	2682497788		2682495283; 2682496966	2682495242; 2682495446
Archaea	Permanent Draft	Methanobrevibacter sp. RUG018	2799112916	Euryarchaeota	Methanobacteria	Methanobacteriales	Methanobacteriaceae	Methanobrevibacter	uncultured Methanobrevibacter sp.	2431573	2363	91.28	Methanobacteriales	Class I	2800887083; 2800887234	2800887082	2800887081	2800886088; 2800886211; 2800887080; 2800887231; 2800888102	2800886169
Archaea	Permanent Draft	Methanobrevibacter sp. RUG201	2799112913	Euryarchaeota	Methanobacteria	Methanobacteriales	Methanobacteriaceae	Methanobrevibacter	uncultured Methanobrevibacter sp.	1920279	1753	91.74	Methanobacteriales	Class I	2800879980; 2800881211	2800881212	2800881213	2800879983; 2800880135; 2800880278; 2800881210; 2800881392; 2800881434; 2800881523	2800880305
Archaea	Permanent Draft	Methanobrevibacter smithii TS146C	2547132056	Euryarchaeota	Methanobacteria	Methanobacteriales	Methanobacteriaceae	Methanobrevibacter	Methanobrevibacter smithii	1947483	2428	92.52	Methanobacteriales	Class I	2547227895; 2547229002; 2547229191	2547229192	2547229193	2547227875; 2547227899; 2547228090; 2547228600; 2547228792; 2547229194; 2547227875; 2547227899; 2547228090; 2547228600; 2547228792; 2547229194	2547227525
Archaea	Permanent Draft	Methanobrevibacter smithii TS146D	2547132057	Euryarchaeota	Methanobacteria	Methanobacteriales	Methanobacteriaceae	Methanobrevibacter	Methanobrevibacter smithii	1713264	1739	93.46	Methanobacteriales	Class I	2547230011; 2547230209; 2547231096	2547231097	2547231098	2547229990; 2547230014; 2547230186; 2547230318; 2547230357; 2547230840; 2547231099; 2547229990; 2547230014; 2547230186; 2547230318; 2547230357; 2547230840; 2547231099	2547229792
Archaea	Permanent Draft	Methanobrevibacter sp. RUG186	2799112911	Euryarchaeota	Methanobacteria	Methanobacteriales	Methanobacteriaceae	Methanobrevibacter	uncultured Methanobrevibacter sp.	2487973	2342	93.62	Methanobacteriales	Class I	2800875894; 2800877517	2800877518	2800877519	2800875558; 2800875897; 2800875920; 2800875962; 2800877212; 2800877520	2800877175
Archaea	Permanent Draft	Methanobrevibacter sp. RUG256	2799112920	Euryarchaeota	Methanobacteria	Methanobacteriales	Methanobacteriaceae	Methanobrevibacter	uncultured Methanobrevibacter sp.	1806492	1825	93.93	Methanobacteriales	Class I	2800894449; 2800894659	2800894660	2800894661	2800894223; 2800894386; 2800894452; 2800894662; 2800895317	2800895356
Archaea	Permanent Draft	Methanobacterium sp. BinDG78mb55	2808606441	Euryarchaeota	Methanobacteria	Methanobacteriales	Methanobacteriaceae	Methanobacterium	unclassified	1853510	2029	95.33	Methanobacteriales	Class I	2809203521	2809203520	2809203519	2809203229; 2809203618; 2809204047; 2809204073; 2809204392; 2809204563; 2809204568; 2809204618; 2809204841	2809203889; 2809204216; 2809204761; 2809204010; 2809204356
Archaea	Permanent Draft	Methanobrevibacter oralis JMR01	2619619116	Euryarchaeota	Methanobacteria	Methanobacteriales	Methanobacteriaceae	Methanobrevibacter	Methanobrevibacter oralis	2083511	2292	95.33	Methanobacteriales	Class I	2620725277; 2620725666	2620725665	2620725664	2620724536; 2620724876; 2620724918; 2620725041; 2620725280; 2620725303; 2620725663; 2620726395	2620726453
Archaea	Permanent Draft	Methanobacterium sp. Maddingley MBC34	2516653036	Euryarchaeota	Methanobacteria	Methanobacteriales	Methanobacteriaceae	Methanobacterium	Methanobacterium sp. Maddingley MBC34	2420154	2471	96.26	Methanobacteriales	Class I	2516847639			2516846762; 2516847103; 2516847140; 2516847545; 2516847560; 2516847642; 2516847683; 2516847760; 2516847762; 2516848369; 2516848657; 2516848733; 2516846762; 2516847103; 2516847140; 2516847545; 2516847560; 2516847642; 2516847683; 2516847760; 2516847762; 251	2516847344; 2516847635; 2516848342; 2516848565; 2516848597; 2516848821
Archaea	Permanent Draft	Methanobrevibacter smithii TS146E	2547132058	Euryarchaeota	Methanobacteria	Methanobacteriales	Methanobacteriaceae	Methanobrevibacter	Methanobrevibacter smithii	1952070	1965	96.26	Methanobacteriales	Class I	2547231837; 2547231924; 2547232877	2547231836	2547231835	2547231834; 2547231927; 2547232069; 2547232117; 2547232155; 2547232366; 2547232654; 2547231834; 2547231927; 2547232069; 2547232117; 2547232155; 2547232366; 2547232654	2547231636
Archaea	Permanent Draft	Methanobrevibacter smithii TS95D	2547132068	Euryarchaeota	Methanobacteria	Methanobacteriales	Methanobacteriaceae	Methanobrevibacter	Methanobrevibacter smithii	2011683	1926	96.26	Methanobacteriales	Class I	2547251466; 2547252560	2547252561	2547252562	2547251469; 2547251618; 2547251654; 2547251845; 2547252144; 2547252299; 2547252563; 2547251469; 2547251618; 2547251654; 2547251845; 2547252144; 2547252299; 2547252563	2547251238
Archaea	Permanent Draft	Methanobrevibacter smithii TS96B	2547132070	Euryarchaeota	Methanobacteria	Methanobacteriales	Methanobacteriaceae	Methanobrevibacter	Methanobrevibacter smithii	1869210	1800	96.26	Methanobacteriales	Class I	2547255305; 2547256267	2547256268	2547256269	2547254842; 2547255308; 2547255467; 2547255504; 2547255635; 2547256004; 2547256270; 2547254842; 2547255308; 2547255467; 2547255504; 2547255635; 2547256004; 2547256270
Archaea	Finished	Methanobacterium sp. MB1	2636415780	Euryarchaeota	Methanobacteria	Methanobacteriales	Methanobacteriaceae	Methanobacterium	Methanobacterium sp. MB1	2029766	2068	97.2	Methanobacteriales	Class I	2637992093; 2637992186	2637992187	2637992188	2637991549; 2637991665; 2637992064; 2637992090; 2637992189; 2637992805; 2637993071; 2637993143; 2637993494; 2637993498	2637992413; 2637992526; 2637992012; 2637992041; 2637992174; 2637993382
Archaea	Permanent Draft	Methanobrevibacter cuticularis DSM11139	2684622743	Euryarchaeota	Methanobacteria	Methanobacteriales	Methanobacteriaceae	Methanobrevibacter	Methanobrevibacter cuticularis	2572262	2131	97.2	Methanobacteriales	Class I	2685525181	2685525182	2685525183	2685523890; 2685524566; 2685525185	2685524057
Archaea	Permanent Draft	Methanobrevibacter filiformis DSM11501	2684622740	Euryarchaeota	Methanobacteria	Methanobacteriales	Methanobacteriaceae	Methanobrevibacter	Methanobrevibacter filiformis	2563611	2053	97.2	Methanobacteriales	Class I	2685517611; 2685518950	2685517610	2685517609	2685517044; 2685517558; 2685517607; 2685518124; 2685518791	2685518045
Archaea	Permanent Draft	Methanobrevibacter sp. RUG120	2799112903	Euryarchaeota	Methanobacteria	Methanobacteriales	Methanobacteriaceae	Methanobrevibacter	uncultured Methanobrevibacter sp.	2575445	2281	97.2	Methanobacteriales	Class I	2800859894; 2800860744	2800860745	2800860746	2800859147; 2800859656; 2800860431; 2800860519; 2800860544; 2800860747	2800859854
Archaea	Finished	Methanobacterium sp. MZ-A1	2775506919	Euryarchaeota	Methanobacteria	Methanobacteriales	Methanobacteriaceae	Methanobacterium	Methanobacterium sp. MZ-A1	2524329	2485	98.13	Methanobacteriales	Class I	2776337219; 2776337380	2776337379	2776337378	2776336591; 2776336717; 2776336919; 2776337187; 2776337216; 2776337235; 2776337377; 2776338133; 2776338438; 2776338510; 2776338789; 2776338794; 2776338812; 2776338918; 2776338924; 2776338927	2776337889; 2776337158; 2776337431; 2776337750
Archaea	Finished	Methanobacterium subterraneum A8p	2775506920	Euryarchaeota	Methanobacteria	Methanobacteriales	Methanobacteriaceae	Methanobacterium	Methanobacterium subterraneum	2515817	2484	98.13	Methanobacteriales	Class I	2776339739; 2776339889	2776339890	2776339891	2776339091; 2776339220; 2776339378; 2776339445; 2776339705; 2776339736; 2776339892; 2776340663; 2776340944; 2776341017; 2776341294; 2776341300; 2776341321; 2776341432; 2776341437; 2776341440	2776339787; 2776340436; 2776339674; 2776339845; 2776340295
Archaea	Finished	Methanobacterium subterraneum MO-MB1	2775506917	Euryarchaeota	Methanobacteria	Methanobacteriales	Methanobacteriaceae	Methanobacterium	Methanobacterium subterraneum	2506225	2501	98.13	Methanobacteriales	Class I	2776331720; 2776331865	2776331866	2776331867	2776331076; 2776331200; 2776331393; 2776331688; 2776331717; 2776331737; 2776331868; 2776332647; 2776332931; 2776333003; 2776333273; 2776333295; 2776333407; 2776333412; 2776333415	2776331418; 2776332410; 2776331656; 2776331815; 2776332271
Archaea	Finished	Methanosphaera stadtmanae DSM 3091	637000163	Euryarchaeota	Methanobacteria	Methanobacteriales	Methanobacteriaceae	Methanosphaera	Methanosphaera stadtmanae	1767403	1592	98.13	Methanobacteriales	Class I	637846288; 637846545	637846289	637846290	637846085; 637846230; 637846291; 637846848; 637847002	637847108
Archaea	Permanent Draft	Methanobrevibacter sp. RUG121	2799112904	Euryarchaeota	Methanobacteria	Methanobacteriales	Methanobacteriaceae	Methanobrevibacter	uncultured Methanobrevibacter sp.	2386750	2220	98.13	Methanobacteriales	Class I	2800862545	2800862546	2800862547	2800861415; 2800862337; 2800862536; 2800862548; 2800863157; 2800863201	2800861311
Archaea	Permanent Draft	Methanosphaera stadtmanae WGK6	2595698213	Euryarchaeota	Methanobacteria	Methanobacteriales	Methanobacteriaceae	Methanosphaera	Methanosphaera stadtmanae	1729155	1643	98.13	Methanobacteriales	Class I	2596272915; 2596273367	2596272914	2596272913	2596272541; 2596272744; 2596272912; 2596273391	2596272291
Archaea	Finished	Methanobacterium formicicum BRM9	2630968343	Euryarchaeota	Methanobacteria	Methanobacteriales	Methanobacteriaceae	Methanobacterium	Methanobacterium formicicum	2449987	2452	99.07	Methanobacteriales	Class I	2631418029; 2631418221	2631418028	2631418027	2631416532; 2631416667; 2631416974; 2631417260; 2631417339; 2631417682; 2631417952; 2631418026; 2631418204; 2631418224; 2631418249; 2631418502; 2631418734; 2631418831; 2631418835	2631417541; 2631418087; 2631418280
Archaea	Finished	Methanobacterium formicicum DSM 1535	2645727909	Euryarchaeota	Methanobacteria	Methanobacteriales	Methanobacteriaceae	Methanobacterium	Methanobacterium formicicum	2478074	2459	99.07	Methanobacteriales	Class I	2647504239; 2647504364	2647504238	2647504237	2647503395; 2647503525; 2647503877; 2647504069; 2647504152; 2647504234; 2647504236; 2647504367; 2647504392; 2647504650; 2647504935; 2647505200; 2647505276; 2647505708; 2647505712	2647503720; 2647504213; 2647504285; 2647504422
Archaea	Finished	Methanobacterium formicicum Mb91	2684622658	Euryarchaeota	Methanobacteria	Methanobacteriales	Methanobacteriaceae	Methanobacterium	Methanobacterium formicicum	2494510	2469	99.07	Methanobacteriales	Class I	2685267157; 2685267289	2685267290	2685267291	2685266554; 2685266691; 2685266860; 2685267129; 2685267154; 2685267174; 2685267292; 2685267371; 2685267646; 2685268057; 2685268354; 2685268433; 2685268776; 2685268873; 2685268877	2685267810; 2685267100; 2685267243
Archaea	Permanent Draft	Methanobacterium arcticum M2, DSM 19844	2574179771	Euryarchaeota	Methanobacteria	Methanobacteriales	Methanobacteriaceae	Methanobacterium	Methanobacterium arcticum	3393923	3349	99.07	Methanobacteriales	Class I	2574440625; 2574441916; 2574442426	2574440626; 2574441917	2574440627; 2574441918	2574440628; 2574441099; 2574441783; 2574441912; 2574441919; 2574442397; 2574442927; 2574442965; 2574443035; 2574443064; 2574443184; 2574443189; 2574443294; 2574443309; 2574443623; 2574443692; 2574443844; 2574443884; 2574443905	2574442616; 2574441607
Archaea	Permanent Draft	Methanobacterium bryantii M.o.H.	2791355014	Euryarchaeota	Methanobacteria	Methanobacteriales	Methanobacteriaceae	Methanobacterium	Methanobacterium bryantii	3459568	3367	99.07	Methanobacteriales	Class I	2792331072	2792331073	2792331074	2792330557; 2792330663; 2792331068; 2792331075; 2792331815; 2792331958; 2792332136; 2792332252; 2792332459; 2792333129; 2792333179; 2792333412; 2792333466; 2792333584; 2792333618; 2792333683; 2792333688; 2792333860	2792332806; 2792330750
Archaea	Permanent Draft	Methanobrevibacter curvatus DSM11111	2684622742	Euryarchaeota	Methanobacteria	Methanobacteriales	Methanobacteriaceae	Methanobrevibacter	Methanobrevibacter curvatus	2380562	2007	99.07	Methanobacteriales	Class I	2685521228; 2685521843	2685521842	2685521841	2685521336; 2685521812; 2685522704; 2685522730	2685522035
Archaea	Permanent Draft	Methanobrevibacter smithii TS145B	2547132053	Euryarchaeota	Methanobacteria	Methanobacteriales	Methanobacteriaceae	Methanobrevibacter	Methanobrevibacter smithii	1797373	1931	99.07	Methanobacteriales	Class I	2547222007; 2547222202; 2547223171	2547223172	2547223173	2547221984; 2547222010; 2547222356; 2547223025; 2547223163; 2547223174; 2547221984; 2547222010; 2547222356; 2547223025; 2547223163; 2547223174	2547221780
Archaea	Permanent Draft	Methanobrevibacter smithii TS146A	2547132054	Euryarchaeota	Methanobacteria	Methanobacteriales	Methanobacteriaceae	Methanobrevibacter	Methanobrevibacter smithii	1791997	1899	99.07	Methanobacteriales	Class I	2547223924; 2547224138; 2547225044	2547225045	2547225046	2547223903; 2547223927; 2547224288; 2547224787; 2547224940; 2547225047; 2547223903; 2547223927; 2547224288; 2547224787; 2547224940; 2547225047	2547223607
Archaea	Permanent Draft	Methanobrevibacter smithii TS147B	2547132060	Euryarchaeota	Methanobacteria	Methanobacteriales	Methanobacteriaceae	Methanobrevibacter	Methanobrevibacter smithii	1965064	1962	99.07	Methanobacteriales	Class I	2547235844; 2547235946; 2547236967	2547235843	2547235842	2547235841; 2547235949; 2547236114; 2547236199; 2547236412; 2547236697; 2547236855; 2547235841; 2547235949; 2547236114; 2547236199; 2547236412; 2547236697; 2547236855	2547235643
Archaea	Permanent Draft	Methanobrevibacter smithii TS94B	2547132063	Euryarchaeota	Methanobacteria	Methanobacteriales	Methanobacteriaceae	Methanobrevibacter	Methanobrevibacter smithii	1886020	1912	99.07	Methanobacteriales	Class I	2547241728; 2547242896	2547242897	2547242898	2547241731; 2547241945; 2547241982; 2547242183; 2547242489; 2547242647; 2547242899; 2547241731; 2547241945; 2547241982; 2547242183; 2547242489; 2547242647; 2547242899	2547241475
Archaea	Permanent Draft	Methanobrevibacter smithii TS95A	2547132065	Euryarchaeota	Methanobacteria	Methanobacteriales	Methanobacteriaceae	Methanobrevibacter	Methanobrevibacter smithii	1992157	2024	99.07	Methanobacteriales	Class I	2547245598; 2547246797	2547246798	2547246799	2547245601; 2547245778; 2547245818; 2547246025; 2547246352; 2547246427; 2547246800; 2547245601; 2547245778; 2547245818; 2547246025; 2547246352; 2547246427; 2547246800	2547245363
Archaea	Permanent Draft	Methanobrevibacter smithii TS95B	2547132066	Euryarchaeota	Methanobacteria	Methanobacteriales	Methanobacteriaceae	Methanobrevibacter	Methanobrevibacter smithii	1972498	1944	99.07	Methanobacteriales	Class I	2547247606; 2547248739	2547248740	2547248741	2547247609; 2547247782; 2547247821; 2547248022; 2547248326; 2547248482; 2547248742; 2547247609; 2547247782; 2547247821; 2547248022; 2547248326; 2547248482; 2547248742	2547247375
Archaea	Permanent Draft	Methanobrevibacter smithii TS95C	2547132067	Euryarchaeota	Methanobacteria	Methanobacteriales	Methanobacteriaceae	Methanobrevibacter	Methanobrevibacter smithii	1978848	1919	99.07	Methanobacteriales	Class I	2547249605; 2547250736	2547250737	2547250738	2547249608; 2547249778; 2547249816; 2547250016; 2547250315; 2547250469; 2547250739; 2547249608; 2547249778; 2547249816; 2547250016; 2547250315; 2547250469; 2547250739	2547249372
Archaea	Permanent Draft	Methanobrevibacter sp. RUG031	2799112917	Euryarchaeota	Methanobacteria	Methanobacteriales	Methanobacteriaceae	Methanobrevibacter	uncultured Methanobrevibacter sp.	2324332	2214	99.07	Methanobacteriales	Class I	2800889766; 2800889833	2800889767	2800889768	2800888807; 2800888983; 2800889690; 2800889769; 2800889836; 2800890266	2800889027
Archaea	Permanent Draft	Methanobrevibacter sp. RUG076	2799112919	Euryarchaeota	Methanobacteria	Methanobacteriales	Methanobacteriaceae	Methanobrevibacter	uncultured Methanobrevibacter sp.	1863219	1669	99.07	Methanobacteriales	Class I	2800893029; 2800893428	2800893028	2800893027	2800892588; 2800892880; 2800893025; 2800893444; 2800893501	2800893154
Archaea	Permanent Draft	Methanobrevibacter sp. YE315	2667527400	Euryarchaeota	Methanobacteria	Methanobacteriales	Methanobacteriaceae	Methanobrevibacter	Methanobrevibacter sp. YE315	2273296	1982	99.07	Methanobacteriales	Class I	2667995948; 2667996343	2667996344	2667996345	2667995722; 2667995858; 2667995945; 2667996140; 2667996292; 2667996346; 2667996510	2667996179
Archaea	Permanent Draft	Methanosphaera cuniculi 1R-7	2802429591	Euryarchaeota	Methanobacteria	Methanobacteriales	Methanobacteriaceae	Methanosphaera	Methanosphaera cuniculi	1927090	1685	99.07	Methanobacteriales	Class I	2805863560; 2805863704	2805863561	2805863562	2805863563; 2805864012	2805864610
Archaea	Permanent Draft	Methanosphaera sp. BMS complete genome	2651869595	Euryarchaeota	Methanobacteria	Methanobacteriales	Methanobacteriaceae	Methanosphaera	Methanosphaera stadtmanae	2868093	2258	99.07	Methanobacteriales	Class I	2652128797; 2652128884	2652128883	2652128882	2652128235; 2652128881	2652129822
Archaea	Permanent Draft	Methanosphaera stadtmanae PA5	2754412591	Euryarchaeota	Methanobacteria	Methanobacteriales	Methanobacteriaceae	Methanosphaera	Methanosphaera stadtmanae	1680939	1597	99.07	Methanobacteriales	Class I	2755588770; 2755589005	2755588771	2755588772	2755588566; 2755588714; 2755588773; 2755589316; 2755589473	2755589579
Archaea	Finished	Methanothermobacter wolfeii SIV6	2728369540	Euryarchaeota	Methanobacteria	Methanobacteriales	Methanobacteriaceae	Methanothermobacter	Methanothermobacter wolfeii	1686891	1839	99.69	Methanobacteriales	Class I	2730766416; 2730766713	2730766714	2730766715	2730766192; 2730766413; 2730766439; 2730766716; 2730767005; 2730767026; 2730767654	2730767138; 2730767463; 2730767279
Archaea	Permanent Draft	Methanobrevibacter sp. RUG020	2799112915	Euryarchaeota	Methanobacteria	Methanobacteriales	Methanobacteriaceae	Methanobrevibacter	uncultured Methanobrevibacter sp.	2285716	2036	99.69	Methanobacteriales	Class I	2800884345; 2800885781	2800885782	2800885783	2800883937; 2800884348; 2800884545; 2800885568; 2800885589; 2800885758; 2800885780	2800884518
Archaea	Finished	Methanobrevibacter ruminantium M1	646311943	Euryarchaeota	Methanobacteria	Methanobacteriales	Methanobacteriaceae	Methanobrevibacter	Methanobrevibacter ruminantium	2937203	2283	99.93	Methanobacteriales	Class I	646531609; 646531965	646531964	646531963	646531322; 646531417; 646531962; 646532297; 646532300; 646532519; 646532794; 646532868	646532118
Archaea	Permanent Draft	Methanobrevibacter smithii TS147C	2547132061	Euryarchaeota	Methanobacteria	Methanobacteriales	Methanobacteriaceae	Methanobrevibacter	Methanobrevibacter smithii	1973030	2070	99.93	Methanobacteriales	Class I	2547237826; 2547237926; 2547238964	2547237825	2547237824	2547237823; 2547237930; 2547238101; 2547238253; 2547238540; 2547238767; 2547238852; 2547237823; 2547237930; 2547238101; 2547238253; 2547238540; 2547238767; 2547238852	2547237620
Archaea	Finished	Methanobacterium congolense Buetzberg	2728369539	Euryarchaeota	Methanobacteria	Methanobacteriales	Methanobacteriaceae	Methanobacterium	Methanobacterium congolense	2469575	2430	100	Methanobacteriales	Class I	2730764190; 2730765395	2730765394	2730765393	2730763780; 2730763785; 2730763889; 2730764124; 2730764248; 2730764271; 2730764454; 2730764957; 2730765390; 2730765392; 2730765427; 2730765487; 2730765922; 2730765924; 2730766040	2730764896; 2730764193; 2730765626
Archaea	Finished	Methanobacterium lacus AL-21	650716052	Euryarchaeota	Methanobacteria	Methanobacteriales	Methanobacteriaceae	Methanobacterium	Methanobacterium lacus	2583753	2584	100	Methanobacteriales	Class I	650750177; 650750880	650750881	650750882	650750165; 650750256; 650750572; 650751375; 650751600; 650751627; 650751700; 650751909; 650751984; 650752080	650751812; 650752319
Archaea	Finished	Methanobacterium paludis SWAN-1	650716053	Euryarchaeota	Methanobacteria	Methanobacteriales	Methanobacteriaceae	Methanobacterium	Methanobacterium paludis	2546541	2500	100	Methanobacteriales	Class I	650871008; 650872350	650871009	650871010	650870389; 650870493; 650870500; 650870713; 650870947; 650871011; 650871013; 650871739; 650872257; 650872277; 650872358; 650872601; 650872711	650871548; 650870796; 650871607
Archaea	Finished	Methanobrevibacter millerae SM9	2654587756	Euryarchaeota	Methanobacteria	Methanobacteriales	Methanobacteriaceae	Methanobrevibacter	Methanobrevibacter millerae	2543538	2365	100	Methanobacteriales	Class I	2655682685; 2655683724	2655683723	2655683722	2655682311; 2655682656; 2655682682; 2655683099; 2655683321; 2655683721; 2655684130; 2655684403	2655682976
Archaea	Finished	Methanobrevibacter olleyae YLM1	2681812966	Euryarchaeota	Methanobacteria	Methanobacteriales	Methanobacteriaceae	Methanobrevibacter	Methanobrevibacter olleyae	2201192	1882	100	Methanobacteriales	Class I	2682307354; 2682307414	2682307415	2682307416	2682306186; 2682306300; 2682306474; 2682306714; 2682306786; 2682306934; 2682306939; 2682307417; 2682307538	2682306966
Archaea	Finished	Methanobrevibacter smithii PS, ATCC 35061	640427121	Euryarchaeota	Methanobacteria	Methanobacteriales	Methanobacteriaceae	Methanobrevibacter	Methanobrevibacter smithii	1853160	1841	100	Methanobacteriales	Class I	640593308; 640593441	640593442	640593443	640592381; 640592567; 640592604; 640593067; 640593214; 640593303; 640593434; 640593444	640592152
Archaea	Finished	Methanobrevibacter sp. AbM4	2540341183	Euryarchaeota	Methanobacteria	Methanobacteriales	Methanobacteriaceae	Methanobrevibacter	Methanobrevibacter sp. AbM4	1998189	1716	100	Methanobacteriales	Class I	2540853485; 2540853952	2540853953	2540853954	2540853353; 2540853499; 2540853955; 2540854349; 2540854634; 2540853353; 2540853499; 2540853955; 2540854349; 2540854634	2540854186
Archaea	Finished	Methanothermobacter marburgensis Marburg DSM 2133	648028041	Euryarchaeota	Methanobacteria	Methanobacteriales	Methanobacteriaceae	Methanothermobacter	Methanothermobacter marburgensis	1639135	1806	100	Methanobacteriales	Class I	648150716; 648151012	648151013	648151014	648150499; 648150713; 648150736; 648151015; 648151304; 648151516; 648152191	648151165; 648151566
Archaea	Finished	Methanothermobacter thermautotrophicus CaT2	2627854017	Euryarchaeota	Methanobacteria	Methanobacteriales	Methanobacteriaceae	Methanothermobacter	Methanothermobacter sp. CaT2	1731018	1837	100	Methanobacteriales	Class I	2629895162	2629895163	2629895164	2629894638; 2629894854; 2629894879; 2629895165; 2629895458; 2629895480; 2629895607; 2629895694; 2629896080	2629895313; 2629895731
Archaea	Finished	Methanothermobacter thermautotrophicus Delta H	638154510	Euryarchaeota	Methanobacteria	Methanobacteriales	Methanobacteriaceae	Methanothermobacter	Methanothermobacter thermautotrophicus	1751377	1893	100	Methanobacteriales	Class I	638154636	638154637	638154638	638154639; 638154969; 638154993; 638155221; 638155627; 638156035; 638156256; 638156283	638155265
Archaea	Finished	Methanothermus fervidus V24S, DSM 2088	649633067	Euryarchaeota	Methanobacteria	Methanobacteriales	Methanothermaceae	Methanothermus	Methanothermus fervidus	1243342	1352	100	Methanobacteriales	Class I	649738399	649738560	649738561	649737647; 649737792; 649737861; 649738003; 649738096; 649738154; 649738590; 649738605	649738662
Archaea	Permanent Draft	Methanobacterium formicicum DSM 3637	2519899733	Euryarchaeota	Methanobacteria	Methanobacteriales	Methanobacteriaceae	Methanobacterium	Methanobacterium formicicum	2684267	2568	100	Methanobacteriales	Class I	2520802903; 2520803732	2520803731	2520803730	2520801444; 2520801449; 2520801468; 2520801580; 2520801712; 2520801842; 2520802099; 2520802298; 2520802607; 2520802674; 2520802767; 2520802876; 2520802900; 2520802925; 2520803729; 2520801444; 2520801449; 2520801468; 2520801580; 2520801712; 2520801842; 252	2520801965; 2520802906; 2520802915; 2520803295; 2520803405; 2520803760
Archaea	Permanent Draft	Methanobacterium sp. SMA-27	2582581250	Euryarchaeota	Methanobacteria	Methanobacteriales	Methanobacteriaceae	Methanobacterium	Methanobacterium sp. SMA-27	2490725	2621	100	Methanobacteriales	Class I	2585046283; 2585047239	2585046284	2585046285	2585045808; 2585046286; 2585046429; 2585046653; 2585046671; 2585047052; 2585047857; 2585047942; 2585048227	2585047247; 2585046089
Archaea	Permanent Draft	Methanobacterium veterum MK4, DSM 19849	2582580744	Euryarchaeota	Methanobacteria	Methanobacteriales	Methanobacteriaceae	Methanobacterium	Methanobacterium veterum	3369555	3319	100	Methanobacteriales	Class I	2583185338; 2583185904; 2583187164	2583185905; 2583187165	2583185906; 2583187166	2583185367; 2583185418; 2583185907; 2583186375; 2583186772; 2583186801; 2583186869; 2583186874; 2583187003; 2583187041; 2583187080; 2583187160; 2583187167; 2583187848; 2583188072; 2583188203; 2583188218; 2583188274	2583187813; 2583185596
Archaea	Permanent Draft	Methanobrevibacter arboriphilicus DH1	2627853524	Euryarchaeota	Methanobacteria	Methanobacteriales	Methanobacteriaceae	Methanobrevibacter	Methanobrevibacter arboriphilus	2445031	2007	100	Methanobacteriales	Class I	2627932146; 2627933943	2627933944	2627933945	2627932123; 2627932149; 2627932578; 2627932624; 2627933452; 2627933631; 2627933947	2627933777
Archaea	Permanent Draft	Methanobrevibacter arboriphilus ANOR1	2617271074	Euryarchaeota	Methanobacteria	Methanobacteriales	Methanobacteriaceae	Methanobrevibacter	Methanobrevibacter arboriphilus	2221072	2038	100	Methanobacteriales	Class I	2618697158; 2618698332	2618698333	2618698334	2618697130; 2618697161; 2618697604; 2618697652; 2618697859; 2618698336	2618698686
Archaea	Permanent Draft	Methanobrevibacter boviskoreani JH1	2551306657	Euryarchaeota	Methanobacteria	Methanobacteriales	Methanobacteriaceae	Methanobrevibacter	Methanobrevibacter boviskoreani	2045801	1799	100	Methanobacteriales	Class I	2553937334; 2553938061	2553937333	2553937332	2553936942; 2553937330; 2553937491; 2553937933; 2553938077; 2553936942; 2553937330; 2553937491; 2553937933; 2553938077	2553937095
Archaea	Permanent Draft	Methanobrevibacter gottschalkii DSM 11977	2622736425	Euryarchaeota	Methanobacteria	Methanobacteriales	Methanobacteriaceae	Methanobrevibacter	Methanobrevibacter gottschalkii	1879371	1889	100	Methanobacteriales	Class I	2786838080; 2786838519; 2622828925; 2622829545	2622828926; 2786838520	2622828927; 2786838521	2622828080; 2622828634; 2622828928; 2622829351; 2622829548; 2622829573; 2622829727; 2786837771; 2786838053; 2786838077; 2786838208; 2786838522; 2786838726; 2786839212; 2786839232	2622829309; 2786839254
Archaea	Permanent Draft	Methanobrevibacter gottschalkii DSM 11978	2654588138	Euryarchaeota	Methanobacteria	Methanobacteriales	Methanobacteriaceae	Methanobrevibacter	Methanobrevibacter gottschalkii	1864477	1942	100	Methanobacteriales	Class I	2657040562; 2657041052	2657041051	2657041050	2657039373; 2657039512; 2657039878; 2657040214; 2657040535; 2657040559; 2657040654; 2657041049	2657039395
Archaea	Permanent Draft	Methanobrevibacter millerae DSM 16643	2593339167	Euryarchaeota	Methanobacteria	Methanobacteriales	Methanobacteriaceae	Methanobrevibacter	Methanobrevibacter millerae	2725667	2467	100	Methanobacteriales	Class I	2595204709; 2595205009; 2595205097	2595205096	2595205095	2595203535; 2595204981; 2595205006; 2595205028; 2595205094; 2595205649; 2595205733	2595205817
Archaea	Permanent Draft	Methanobrevibacter olleyae DSM 16632	2593339150	Euryarchaeota	Methanobacteria	Methanobacteriales	Methanobacteriaceae	Methanobrevibacter	Methanobrevibacter olleyae	2122444	1854	100	Methanobacteriales	Class I	2595158888; 2595159034	2595158887	2595158886	2595158082; 2595158222; 2595158410; 2595158493; 2595158885; 2595158990; 2595158995; 2595159091	2595159152
Archaea	Permanent Draft	Methanobrevibacter oralis DSM7256	2684622741	Euryarchaeota	Methanobacteria	Methanobacteriales	Methanobacteriaceae	Methanobrevibacter	Methanobrevibacter oralis	2110861	2080	100	Methanobacteriales	Class I	2685520048; 2685520358	2685520359	2685520360	2685519018; 2685519058; 2685519640; 2685519851; 2685520051; 2685520361; 2685520600; 2685520808; 2685520892; 2685521064	2685519871
Archaea	Permanent Draft	Methanobrevibacter ruminantium YE286	2524023089	Euryarchaeota	Methanobacteria	Methanobacteriales	Methanobacteriaceae	Methanobrevibacter	Methanobrevibacter ruminantium	1816712	1728	100	Methanobacteriales	Class I	2524159621; 2524160724	2524160723	2524160722	2524160156; 2524160162; 2524160335; 2524160508; 2524160606; 2524160721; 2524160899; 2524160156; 2524160162; 2524160335; 2524160508; 2524160606; 2524160721; 2524160899	2524160134
Archaea	Permanent Draft	Methanobrevibacter smithii	2627853951	Euryarchaeota	Methanobacteria	Methanobacteriales	Methanobacteriaceae	Methanobrevibacter	Methanobrevibacter smithii	1718384	1734	100	Methanobacteriales	Class I	2629622645; 2629623058	2629622646	2629622647	2629621572; 2629622126; 2629622528; 2629622638; 2629622648; 2629623029; 2629623061	2629622415
Archaea	Permanent Draft	Methanobrevibacter smithii DSM 2375	643886144	Euryarchaeota	Methanobacteria	Methanobacteriales	Methanobacteriaceae	Methanobrevibacter	Methanobrevibacter smithii	1704865	1748	100	Methanobacteriales	Class I	644142380; 644142496; 644143427	644142379		644142376; 644142388; 644142604; 644142642; 644143108; 644143424	644143651
Archaea	Permanent Draft	Methanobrevibacter smithii F1, DSM 2374	643886215	Euryarchaeota	Methanobacteria	Methanobacteriales	Methanobacteriaceae	Methanobrevibacter	Methanobrevibacter smithii	1707624	1749	100	Methanobacteriales	Class I	644140420; 644141325; 644141443	644141444	644141445	644140423; 644140725; 644140998; 644141186; 644141222; 644141437; 644141446	644140359
Archaea	Permanent Draft	Methanobrevibacter smithii TS145A	2547132052	Euryarchaeota	Methanobacteria	Methanobacteriales	Methanobacteriaceae	Methanobrevibacter	Methanobrevibacter smithii	1782572	1840	100	Methanobacteriales	Class I	2547220268; 2547221225	2547221362	2547221363	2547220248; 2547220271; 2547220443; 2547220938; 2547221076; 2547221116; 2547221352; 2547221364; 2547220248; 2547220271; 2547220443; 2547220938; 2547221076; 2547221116; 2547221352; 2547221364	2547220050
Archaea	Permanent Draft	Methanobrevibacter smithii TS146B	2547132055	Euryarchaeota	Methanobacteria	Methanobacteriales	Methanobacteriaceae	Methanobrevibacter	Methanobrevibacter smithii	1794702	1864	100	Methanobacteriales	Class I	2547225823; 2547226025; 2547226936	2547226937		2547225801; 2547225827; 2547226137; 2547226177; 2547226657; 2547226929; 2547226940; 2547225801; 2547225827; 2547226137; 2547226177; 2547226657; 2547226929; 2547226940	2547225602
Archaea	Permanent Draft	Methanobrevibacter smithii TS147A	2547132059	Euryarchaeota	Methanobacteria	Methanobacteriales	Methanobacteriaceae	Methanobrevibacter	Methanobrevibacter smithii	2008979	2044	100	Methanobacteriales	Class I	2547233823; 2547234883; 2547235044	2547235045	2547235046	2547233826; 2547233994; 2547234043; 2547234121; 2547234326; 2547234615; 2547234664; 2547235047; 2547233826; 2547233994; 2547234043; 2547234121; 2547234326; 2547234615; 2547234664; 2547235047	2547233584
Archaea	Permanent Draft	Methanobrevibacter smithii TS94A	2547132062	Euryarchaeota	Methanobacteria	Methanobacteriales	Methanobacteriaceae	Methanobrevibacter	Methanobrevibacter smithii	1889378	1861	100	Methanobacteriales	Class I	2547239857; 2547240999	2547241000	2547241001	2547239860; 2547240026; 2547240087; 2547240125; 2547240319; 2547240613; 2547241002; 2547239860; 2547240026; 2547240087; 2547240125; 2547240319; 2547240613; 2547241002	2547239609
Archaea	Permanent Draft	Methanobrevibacter smithii TS94C	2547132064	Euryarchaeota	Methanobacteria	Methanobacteriales	Methanobacteriaceae	Methanobrevibacter	Methanobrevibacter smithii	1910054	1868	100	Methanobacteriales	Class I	2547243637; 2547244766	2547244767	2547244768	2547243640; 2547243805; 2547243851; 2547243888; 2547244083; 2547244384; 2547244769; 2547243640; 2547243805; 2547243851; 2547243888; 2547244083; 2547244384; 2547244769	2547243390
Archaea	Permanent Draft	Methanobrevibacter smithii TS96A	2547132069	Euryarchaeota	Methanobacteria	Methanobacteriales	Methanobacteriaceae	Methanobrevibacter	Methanobrevibacter smithii	1975004	1901	100	Methanobacteriales	Class I	2547253390; 2547254519	2547254520	2547254521	2547253393; 2547253554; 2547253591; 2547253799; 2547254097; 2547254250; 2547254522; 2547253393; 2547253554; 2547253591; 2547253799; 2547254097; 2547254250; 2547254522	2547253166
Archaea	Permanent Draft	Methanobrevibacter smithii TS96C	2547132071	Euryarchaeota	Methanobacteria	Methanobacteriales	Methanobacteriaceae	Methanobrevibacter	Methanobrevibacter smithii	1818239	1863	100	Methanobacteriales	Class I	2547257052; 2547257732; 2547257868	2547257731	2547257730	2547257031; 2547257055; 2547257236; 2547257275; 2547257729; 2547257739; 2547258094; 2547258246; 2547257031; 2547257055; 2547257236; 2547257275; 2547257729; 2547257739; 2547258094; 2547258246	2547256828
Archaea	Permanent Draft	Methanobrevibacter sp. RUG011	2799112914	Euryarchaeota	Methanobacteria	Methanobacteriales	Methanobacteriaceae	Methanobrevibacter	uncultured Methanobrevibacter sp.	2484127	2252	100	Methanobacteriales	Class I	2800883098; 2800883726	2800883099	2800883100	2800882406; 2800882675; 2800883101; 2800883141; 2800883507; 2800883754	2800882886
Archaea	Permanent Draft	Methanobrevibacter sp. RUG012	2799112907	Euryarchaeota	Methanobacteria	Methanobacteriales	Methanobacteriaceae	Methanobrevibacter	uncultured Methanobrevibacter sp.	2366395	2113	100	Methanobacteriales	Class I	2800868692; 2800869222	2800868693	2800868694	2800867617; 2800868229; 2800868342; 2800868695; 2800868993; 2800869102	2800868292
Archaea	Permanent Draft	Methanobrevibacter thaueri DSM 11995	2622736427	Euryarchaeota	Methanobacteria	Methanobacteriales	Methanobacteriaceae	Methanobrevibacter	Methanobrevibacter thaueri	2244956	2184	100	Methanobacteriales	Class I	2622832368; 2622832800	2622832367	2622832366	2622832143; 2622832365; 2622832803; 2622832847; 2622833010; 2622833306; 2622833923	2622832112
Archaea	Permanent Draft	Methanobrevibacter woesei DSM 11979	2622736428	Euryarchaeota	Methanobacteria	Methanobacteriales	Methanobacteriaceae	Methanobrevibacter	Methanobrevibacter woesei	1544134	1628	100	Methanobacteriales	Class I	2622835453	2622835454	2622835455	2622835009; 2622835456; 2622835780; 2622835786	2622835532
Archaea	Permanent Draft	Methanobrevibacter wolinii SH	2558860120	Euryarchaeota	Methanobacteria	Methanobacteriales	Methanobacteriaceae	Methanobrevibacter	Methanobrevibacter wolinii	2041814	1747	100	Methanobacteriales	Class I	2558933456; 2558934825	2558934826	2558934827	2558934008; 2558934765; 2558934829; 2558934923; 2558934008; 2558934765; 2558934829; 2558934923	2558934370
Archaea	Permanent Draft	Methanothermobacter defluvii DSM 7466	2757320366	Euryarchaeota	Methanobacteria	Methanobacteriales	Methanobacteriaceae	Methanothermobacter	Methanothermobacter defluvii	1709557	1813	100	Methanobacteriales	Class I	2757459636	2757459637	2757459638	2757458292; 2757458685; 2757458889; 2757458911; 2757459188; 2757459214; 2757459425; 2757459639	2757458468; 2757458649
Archaea	Permanent Draft	Methanothermococcus sp. JdFR-03	2728369294	Euryarchaeota	Methanococci	Methanococcales	Methanococcaceae	Methanothermococcus	Methanothermococcus sp. JdFR-03	1476247	1617	94.86	Methanococcales	Class I	2729985266; 2729986276	2729985267	2729985268	2729984904; 2729985032; 2729985269; 2729985373; 2729985388; 2729985411; 2729985723; 2729985976	2729985528; 2729985067
Archaea	Finished	Methanococcus voltae A3	646564549	Euryarchaeota	Methanococci	Methanococcales	Methanococcaceae	Methanococcus	Methanococcus voltae	1936387	1768	99.53	Methanococcales	Class I	646858478; 646858539; 646860068	646860067	646860066	646860065; 646858434; 646858495; 646859291; 646859485; 646859598	646859847
Archaea	Finished	Methanocaldococcus fervens AG86	644736385	Euryarchaeota	Methanococci	Methanococcales	Methanocaldococcaceae	Methanocaldococcus	Methanocaldococcus fervens	1507251	1663	100	Methanococcales	Class I	644969968; 644970782	644970783	644970784	644969658; 644969828; 644970345; 644970576; 644970677; 644970785	644969835; 644970482; 644970220
Archaea	Finished	Methanocaldococcus infernus ME	646564547	Euryarchaeota	Methanococci	Methanococcales	Methanocaldococcaceae	Methanocaldococcus	Methanocaldococcus infernus	1328194	1513	100	Methanococcales	Class I	646777121; 646777279; 646777364	646777363	646777119; 646777362	646776813; 646776832; 646777118; 646777529; 646777533; 646777906; 646777928; 646778072; 646778149	646777371; 646777608
Archaea	Finished	Methanocaldococcus jannaschii DSM 2661	638154505	Euryarchaeota	Methanococci	Methanococcales	Methanocaldococcaceae	Methanocaldococcus	Methanocaldococcus jannaschii	1739927	1844	100	Methanococcales	Class I	638202458; 638202969	638202457	638202456	638201311; 638201367; 638202138; 638202379; 638202455; 638202906; 638202972	638201358; 638201868
Archaea	Finished	Methanocaldococcus sp. FS406-22	646564548	Euryarchaeota	Methanococci	Methanococcales	Methanocaldococcaceae	Methanocaldococcus	Methanocaldococcus sp. FS406-22	1773136	1893	100	Methanococcales	Class I	646622681; 646623223	646622682	646622683	646622684; 646622929; 646623026; 646623220; 646623448; 646623802; 646623883; 646624148	646622938; 646622832
Archaea	Finished	Methanocaldococcus vulcanius M7, DSM 12094	646311944	Euryarchaeota	Methanococci	Methanococcales	Methanocaldococcaceae	Methanocaldococcus	Methanocaldococcus vulcanius	1761737	1808	100	Methanococcales	Class I	646367831			646366829; 646367350; 646367650; 646367755; 646367834; 646368065	646368220; 646367463
Archaea	Finished	Methanococcus aeolicus Nankai-3	640753034	Euryarchaeota	Methanococci	Methanococcales	Methanococcaceae	Methanococcus	Methanococcus aeolicus	1569500	1554	100	Methanococcales	Class I	640787485; 640787541	640787540	640787539	640787538; 640787728; 640787862; 640787913; 640787963; 640788758	640788587
Archaea	Finished	Methanococcus maripaludis C5	640069316	Euryarchaeota	Methanococci	Methanococcales	Methanococcaceae	Methanococcus	Methanococcus maripaludis	1789046	1896	100	Methanococcales	Class I	640165596; 640278511	640165595	640165594	640165592; 640166175; 640166468; 640166578; 640166951; 640166968; 640167004; 640167064	640167174
Archaea	Finished	Methanococcus maripaludis C6	641228496	Euryarchaeota	Methanococci	Methanococcales	Methanococcaceae	Methanococcus	Methanococcus maripaludis	1744193	1874	100	Methanococcales	Class I	641283687; 641284266	641283686	641283685	641282718; 641282833; 641283192; 641283212; 641283250; 641283684; 641284288	641282630; 641283409
Archaea	Finished	Methanococcus maripaludis C7	640753035	Euryarchaeota	Methanococci	Methanococcales	Methanococcaceae	Methanococcus	Methanococcus maripaludis	1772694	1858	100	Methanococcales	Class I	640792658; 640793251	640793252	640793253	640792634; 640793254; 640793664; 640793722; 640793762; 640793782; 640794097; 640794213	640793559
Archaea	Finished	Methanococcus maripaludis DSM 2067	2814123256	Euryarchaeota	Methanococci	Methanococcales	Methanococcaceae	Methanococcus	Methanococcus maripaludis	1714918	1871	100	Methanococcales	Class I	2815350621; 2815351232	2815351233	2815351234	2815349748; 2815349807; 2815349869; 2815349892; 2815350260; 2815350379; 2815350597; 2815351235	2815350467; 2815351514
Archaea	Finished	Methanococcus maripaludis S2	2563366543	Euryarchaeota	Methanococci	Methanococcales	Methanococcaceae	Methanococcus	Methanococcus maripaludis	1661137	1772	100	Methanococcales	Class I	2563556831; 2563557431	2563557432	2563557433	2563556043; 2563556100; 2563556141; 2563556163; 2563556463; 2563556575; 2563556810; 2563557434; 2563556043; 2563556100; 2563556141; 2563556163; 2563556463; 2563556575; 2563556810; 2563557434	2563556660; 2563555938
Archaea	Finished	Methanococcus vannielii SB	640753036	Euryarchaeota	Methanococci	Methanococcales	Methanococcaceae	Methanococcus	Methanococcus vannielii	1720048	1755	100	Methanococcales	Class I	640785700; 640786459	640786460	640786461	640785720; 640786462; 640786856; 640787255; 640787372	640787287; 640786891
Archaea	Finished	Methanothermococcus okinawensis IH1	650716055	Euryarchaeota	Methanococci	Methanococcales	Methanococcaceae	Methanothermococcus	Methanothermococcus okinawensis	1677455	1672	100	Methanococcales	Class I	650918280		650918282	650917264; 650917502; 650917550; 650917935; 650918283	650916943; 650917457; 650917583
Archaea	Finished	Methanotorris igneus Kol5, DSM 5666	650716056	Euryarchaeota	Methanococci	Methanococcales	Methanocaldococcaceae	Methanotorris	Methanotorris igneus	1854197	1843	100	Methanococcales	Class I	650856501; 650857409	650856502	650856503	650855971; 650856017; 650856042; 650856095; 650856505; 650856766; 650857263	650855796; 650856132; 650857182
Archaea	Permanent Draft	Methanocaldococcus villosus KIN24-T80	2517093008	Euryarchaeota	Methanococci	Methanococcales	Methanocaldococcaceae	Methanocaldococcus	Methanocaldococcus villosus	1249385	1418	100	Methanococcales	Class I	2517128916; 2517129445; 2556226264; 2556227498	2517129444; 2556226265	2517129443; 2556226266	2517128913; 2517129002; 2517129089; 2517129371; 2556226802; 2556226988; 2556227222; 2556227501; 2517128913; 2517129002; 2517129089; 2517129371; 2556226802; 2556226988; 2556227222; 2556227501	2517128341; 2517128372; 2556226443; 2556226473; 2517129165; 2556226412
Archaea	Permanent Draft	Methanococcus maripaludis X1	2511231109	Euryarchaeota	Methanococci	Methanococcales	Methanococcaceae	Methanococcus	Methanococcus maripaludis	1746697	1890	100	Methanococcales	Class I	2511671766; 2511672378	2511672379	2511672380	2511670862; 2511670919; 2511670959; 2511670981; 2511671405; 2511671524; 2511671745; 2511672381; 2511670862; 2511670919; 2511670959; 2511670981; 2511671405; 2511671524; 2511671745; 2511672381	2511671279; 2511670761
Archaea	Permanent Draft	Methanothermococcus thermolithotrophicus DSM 2095	2519103186	Euryarchaeota	Methanococci	Methanococcales	Methanococcaceae	Methanothermococcus	Methanothermococcus thermolithotrophicus	1686930	1750	100	Methanococcales	Class I	2519841604; 2519842346	2519841603	2519841602	2519841375; 2519841406; 2519841451; 2519841481; 2519841601; 2519842393; 2519842461; 2519842531; 2519842989; 2519841375; 2519841406; 2519841451; 2519841481; 2519841601; 2519842393; 2519842461; 2519842531; 2519842989	2519842987; 2519842624
Archaea	Permanent Draft	Methanotorris formicicus Mc-S-70	2506520039	Euryarchaeota	Methanococci	Methanococcales	Methanocaldococcaceae	Methanotorris	Methanotorris formicicus	1945078	2121	100	Methanococcales	Class I	2506713031; 2506713420	2506713421	2506713422	2506712274; 2506712378; 2506712430; 2506712522; 2506712826; 2506712935; 2506713034; 2506713290; 2506713423; 2506713904; 2506714179	2506712373; 2506713665; 2506713796
Archaea	Finished	Methanopyrus sp. KOL6	2757320861	Euryarchaeota	Methanopyri	Methanopyrales	Methanopyraceae	Methanopyrus	Methanopyrus sp. KOL6	1430309	1573	98.99	Methanopyrales	Class I				2758472400; 2758472436; 2758472631; 2758473387	2758472241
Archaea	Finished	Methanopyrus sp. SNP6	2757320857	Euryarchaeota	Methanopyri	Methanopyrales	Methanopyraceae	Methanopyrus	Methanopyrus sp. SNP6	1421621	1574	98.99	Methanopyrales	Class I				2758462256; 2758462292; 2758462489	2758462097
Archaea	Finished	Methanopyrus kandleri AV19	638154507	Euryarchaeota	Methanopyri	Methanopyrales	Methanopyraceae	Methanopyrus	Methanopyrus kandleri	1694969	1766	99.93	Methanopyrales	Class I				638168183; 638168617; 638168972; 638169721; 638169756	638169560
Archaea	Permanent Draft	Methanoflorens stordalenmirensis	2518645542	Euryarchaeota	Methanomicrobia	unclassified	unclassified	unclassified	unclassified	2064259	2428	96.73	Methanocellales	Class II	2518788561			2518786652; 2518786786; 2518786910; 2518786977; 2518787037; 2518787996; 2518788543; 2518788556; 2518786652; 2518786786; 2518786910; 2518786977; 2518787037; 2518787996; 2518788543; 2518788556	2518788541
Archaea	Finished	Methanocella arvoryzae MRE50	2505679073	Euryarchaeota	Methanomicrobia	Methanocellales	Methanocellaceae	Methanocella	Methanocella arvoryzae	3179916	3177	100	Methanocellales	Class II	2505967734			2505967619; 2505967732; 2505967806; 2505967872; 2505967951; 2505968236; 2505968577; 2505968669; 2505968676; 2505968677; 2505968784; 2505968956; 2505969437; 2505969543; 2505969964; 2505970039; 2505970102; 2505970270; 2505970320; 2505970325	2505967730
Archaea	Finished	Methanocella conradii HZ254	2512564055	Euryarchaeota	Methanomicrobia	Methanocellales	Methanocellaceae	Methanocella	Methanocella conradii	2378438	2512	100	Methanocellales	Class II	2512784590	2512784591		2512782828; 2512782842; 2512782973; 2512783003; 2512783863; 2512783871; 2512784149; 2512784388; 2512784447; 2512784470; 2512784592; 2512784608; 2512784734; 2512784782; 2512784806; 2512784858; 2512785183; 2512785184; 2512782828; 2512782842; 2512782973; 251	2512784567; 2512784568
Archaea	Finished	Methanocella paludicola SANAE	2505679075	Euryarchaeota	Methanomicrobia	Methanocellales	Methanocellaceae	Methanocella	Methanocella paludicola	2957635	3123	100	Methanocellales	Class II				2505971716; 2505971717; 2505971789; 2505972147; 2505972350; 2505972443; 2505972455; 2505972565; 2505972674; 2505972942; 2505973177; 2505973269; 2505973745; 2505974058; 2505974173; 2505974234	2505972432; 2505972434
Archaea	Permanent Draft	Methanomicrobiales archaeon Methan_05	2728369545	Euryarchaeota	Methanomicrobia	Methanomicrobiales	unclassified	unclassified	Methanomicrobiales archaeon Methan_05	1844649	2046	62.71	Methanomicrobiales	Class II	2730778622			2730777845; 2730777874; 2730778202; 2730778215; 2730778463; 2730778581; 2730779062; 2730779073; 2730779164
Archaea	Permanent Draft	Methanomicrobiales archaeon Methan_06	2728369544	Euryarchaeota	Methanomicrobia	Methanomicrobiales	unclassified	unclassified	Methanomicrobiales archaeon Methan_06	1616909	1889	64.88	Methanomicrobiales	Class II	2730776483			2730775459; 2730776039; 2730776485; 2730776499
Archaea	Permanent Draft	Methanomicrobiales archaeon Methan_07	2728369543	Euryarchaeota	Methanomicrobia	Methanomicrobiales	unclassified	unclassified	Methanomicrobiales archaeon Methan_07	1900884	2179	68.22	Methanomicrobiales	Class II	2730773517	2730773518		2730773179; 2730773430; 2730773597; 2730773895; 2730773962; 2730774037; 2730774600	2730773822
Archaea	Permanent Draft	Methanogenium cariaci JCM 10550	2681813007	Euryarchaeota	Methanomicrobia	Methanomicrobiales	Methanomicrobiaceae	Methanogenium	Methanogenium cariaci	2683278	4301	90.5	Methanomicrobiales	Class II				2682498976; 2682499584; 2682499735; 2682500226; 2682500227; 2682501475	2682501221
Archaea	Permanent Draft	Methanoculleus sp. EBM-46	2657245169	Euryarchaeota	Methanomicrobia	Methanomicrobiales	Methanomicrobiaceae	Methanoculleus	unclassified	2796768	3158	93.93	Methanomicrobiales	Class II	2658338062	2658338509	2658338508	2658337578; 2658338037; 2658338064; 2658338176; 2658338221; 2658338374; 2658338473; 2658338487; 2658338507; 2658339973; 2658340090; 2658340149; 2658340358	2658340104
Archaea	Permanent Draft	Methanoculleus sp. MH98A	2576861808	Euryarchaeota	Methanomicrobia	Methanomicrobiales	Methanomicrobiaceae	Methanoculleus	Methanoculleus sp. MH98A	2542436	2370	95.95	Methanomicrobiales	Class II				2579680760; 2579680807; 2579680946; 2579681210; 2579681308; 2579681438; 2579681829; 2579682189; 2579682463; 2579682634; 2579682681	2579681108; 2579682993
Archaea	Finished	Methanoculleus bourgensis MS2	2540341105	Euryarchaeota	Methanomicrobia	Methanomicrobiales	Methanomicrobiaceae	Methanoculleus	Methanoculleus bourgensis	2789773	2667	96.35	Methanomicrobiales	Class II	2540643410; 2540644675	2540644676	2540644677	2540642302; 2540642551; 2540642650; 2540642699; 2540642713; 2540643412; 2540643420; 2540643520; 2540644148; 2540644375; 2540644407; 2540644470; 2540644580; 2540644678; 2540642302; 2540642551; 2540642650; 2540642699; 2540642713; 2540643412; 2540643420; 254	2540643635
Archaea	Finished	Methanoculleus sp. MAB1	2681813425	Euryarchaeota	Methanomicrobia	Methanomicrobiales	Methanomicrobiaceae	Methanoculleus	Methanoculleus sp. MAB1	2859299	3059	97.35	Methanomicrobiales	Class II	2684092195	2684093753	2684093752	2684091527; 2684091834; 2684092073; 2684092193; 2684092976; 2684092993; 2684093049; 2684093145; 2684093401; 2684093751; 2684093860; 2684094062; 2684094101	2684091927
Archaea	Permanent Draft	Methanoregula sp. DGG0	2799112206	Euryarchaeota	Methanomicrobia	Methanomicrobiales	Methanoregulaceae	Methanoregula	unclassified	2174862	2314	98.6	Methanomicrobiales	Class II	2799137406; 2799137611	2799137610	2799137609	2799136517; 2799136693; 2799137257; 2799137382; 2799137401; 2799137408; 2799137608; 2799138179; 2799138409; 2799138740	2799137265; 2799136824; 2799137250
Archaea	Permanent Draft	Methanofollis ethanolicus JCM 15103	2684622607	Euryarchaeota	Methanomicrobia	Methanomicrobiales	Methanomicrobiaceae	Methanofollis	Methanofollis ethanolicus	2713913	2715	99.07	Methanomicrobiales	Class II	2685051868; 2685052094	2685051867		2685051074; 2685051443; 2685051542; 2685051780; 2685051819; 2685051865; 2685051912; 2685052016; 2685052064; 2685052096; 2685052521; 2685052982; 2685053139; 2685053348; 2685053376; 2685053382; 2685053489; 2685053507; 2685053537	2685051279
Archaea	Finished	Methanoculleus bourgensis MBBA	2687453429	Euryarchaeota	Methanomicrobia	Methanomicrobiales	Methanomicrobiaceae	Methanoculleus	Methanoculleus bourgensis	2551189	2575	99.22	Methanomicrobiales	Class II	2688750929; 2688751959	2688750930	2688750931	2688749714; 2688749990; 2688750453; 2688750877; 2688750932; 2688750989; 2688751039; 2688751051; 2688751099; 2688751692; 2688751851; 2688751957; 2688751982; 2688752010; 2688752135	2688750709
Archaea	Permanent Draft	Methanocorpusculum bavaricum DSM 4179	2524614668	Euryarchaeota	Methanomicrobia	Methanomicrobiales	Methanocorpusculaceae	Methanocorpusculum	Methanocorpusculum bavaricum	1706782	1801	99.22	Methanomicrobiales	Class II	2525334407; 2525335395; 2525335407		2525335395	2525334343; 2525334530; 2525334850; 2525335239; 2525335396; 2525335432; 2525335448; 2525335598; 2525335707; 2525335769; 2525334343; 2525334530; 2525334850; 2525335239; 2525335396; 2525335432; 2525335448; 2525335598; 2525335707; 2525335769	2525334408
Archaea	Permanent Draft	Methanocorpusculum parvum XII	2791354905	Euryarchaeota	Methanomicrobia	Methanomicrobiales	Methanocorpusculaceae	Methanocorpusculum	Methanocorpusculum parvum	1705083	1773	99.22	Methanomicrobiales	Class II	2791928430; 2791928887; 2791928899		2791928899	2791928321; 2791928495; 2791928551; 2791928585; 2791928689; 2791928764; 2791928862; 2791928898; 2791929705; 2791929874	2791928429
Archaea	Finished	Methanocorpusculum labreanum Z	640069317	Euryarchaeota	Methanomicrobia	Methanomicrobiales	Methanocorpusculaceae	Methanocorpusculum	Methanocorpusculum labreanum	1804962	1830	99.53	Methanomicrobiales	Class II	640099031; 640099744; 640099756; 640277966	640099755	640099744	640098671; 640098813; 640098840; 640098905; 640099124; 640099694; 640099731; 640099745; 640099787; 640099824; 640100075; 640100121	640098808
Archaea	Finished	Methanolacinia petrolearia DSM 11571	648028040	Euryarchaeota	Methanomicrobia	Methanomicrobiales	Methanomicrobiaceae	Methanolacinia	Methanolacinia petrolearia	2843290	2881	99.53	Methanomicrobiales	Class II	648194757; 648194862	648194756	648194755	648193005; 648193161; 648193183; 648193292; 648193328; 648193389; 648193475; 648193483; 648193611; 648193623; 648193630; 648193874; 648194208; 648194310; 648194478; 648194754; 648194864; 648195244; 648195427; 648195450	648193070
Archaea	Finished	Methanoregula boonei 6A8	640753014	Euryarchaeota	Methanomicrobia	Methanomicrobiales	Methanoregulaceae	Methanoregula	Methanoregula boonei	2542943	2518	99.53	Methanomicrobiales	Class II	640868522; 640868871	640868523	640868524	640867274; 640867380; 640867640; 640867851; 640868245; 640868251; 640868525; 640868534; 640868873; 640869157; 640869249; 640869538; 640869637	640868877
Archaea	Finished	Methanospirillum hungatei JF-1	637000164	Euryarchaeota	Methanomicrobia	Methanomicrobiales	Methanospirillaceae	Methanospirillum	Methanospirillum hungatei	3544738	3307	99.53	Methanomicrobiales	Class II	637897111; 637898820	637898821	637898822	637895680; 637895837; 637895870; 637895883; 637895890; 637895942; 637895967; 637896158; 637896394; 637896956; 637897109; 637897157; 637897237; 637897283; 637898131; 637898545; 637898823	637896479
Archaea	Permanent Draft	Methanoculleus thermophilus CR-1	2684622606	Euryarchaeota	Methanomicrobia	Methanomicrobiales	Methanomicrobiaceae	Methanoculleus	Methanoculleus thermophilus	2221890	2325	99.53	Methanomicrobiales	Class II	2685049893	2685049894	2685049895	2685048758; 2685048880; 2685049430; 2685049679; 2685049692; 2685049827; 2685049896; 2685050164; 2685050384; 2685050683; 2685050755	2685049329
Archaea	Permanent Draft	Methanoculleus thermophilus DSM 2373	2634166298	Euryarchaeota	Methanomicrobia	Methanomicrobiales	Methanomicrobiaceae	Methanoculleus	Methanoculleus thermophilus	2217720	2320	99.53	Methanomicrobiales	Class II	2635086002	2635086001	2635086000	2635084967; 2635085214; 2635085227; 2635085593; 2635085999; 2635086067; 2635086152; 2635086342; 2635086469; 2635086694; 2635086836	2635084864
Archaea	Finished	Methanoculleus marisnigri JR1, DSM 1498	640069318	Euryarchaeota	Methanomicrobia	Methanomicrobiales	Methanomicrobiaceae	Methanoculleus	Methanoculleus marisnigri	2478101	2560	100	Methanomicrobiales	Class II	640115210	640115209	640115208	640114914; 640115002; 640115172; 640115207; 640115279; 640115341; 640115681; 640116033; 640116055; 640116094; 640116101; 640116521; 640116585; 640116600; 640116809; 640116988	640116947
Archaea	Finished	Methanofollis liminatans GKZPZ, DSM 4140	2506783068	Euryarchaeota	Methanomicrobia	Methanomicrobiales	Methanomicrobiaceae	Methanofollis	Methanofollis liminatans	2475100	2522	100	Methanomicrobiales	Class II	2507147482; 2507147512	2507147513		2507145820; 2507146088; 2507146093; 2507146109; 2507146197; 2507146201; 2507146735; 2507146912; 2507146933; 2507147050; 2507147128; 2507147412; 2507147458; 2507147484; 2507147515; 2507147643; 2507147859	2507147983
Archaea	Finished	Methanoregula formicica SMSP, DSM 22288	2508501105	Euryarchaeota	Methanomicrobia	Methanomicrobiales	Methanoregulaceae	Methanoregula	Methanoregula formicica	2820858	2925	100	Methanomicrobiales	Class II	2509037895; 2509039199	2509037896		2509037053; 2509037329; 2509037636; 2509037688; 2509037805; 2509037842; 2509037850; 2509037898; 2509038081; 2509038624; 2509039040; 2509039165; 2509039197; 2509039235; 2509039644	2509037816; 2509037874; 2509037811; 2509037869; 2509037893
Archaea	Finished	Methanosphaerula palustris E1-9c, DSM 19958	643348525	Euryarchaeota	Methanomicrobia	Methanomicrobiales	Methanoregulaceae	Methanosphaerula	Methanosphaerula palustris	2922917	2859	100	Methanomicrobiales	Class II	643570317; 643570938	643570318; 643570937	643570936	643568803; 643568920; 643569073; 643569128; 643569626; 643569681; 643569760; 643569886; 643569986; 643570084; 643570271; 643570309; 643570320; 643570375; 643570416; 643570832; 643570909; 643570935; 643571156	643569254
Archaea	Permanent Draft	Methanomicrobium mobile DSM 1539	2571042922	Euryarchaeota	Methanomicrobia	Methanomicrobiales	Methanomicrobiaceae	Methanomicrobium	Methanomicrobium mobile	1711791	1686	100	Methanomicrobiales	Class II	2574178584; 2574179245	2574178583	2574178573	2574177964; 2574178574; 2574178769; 2574179010; 2574179247	2574178094
Archaea	Permanent Draft	Methanoplanus limicola M3, DSM 2279	2506381025	Euryarchaeota	Methanomicrobia	Methanomicrobiales	Methanomicrobiaceae	Methanoplanus	Methanoplanus limicola	3200946	3129	100	Methanomicrobiales	Class II	2506475530; 2506475618	2506475619	2506475620	2506473872; 2506474800; 2506474830; 2506474866; 2506474995; 2506475011; 2506475479; 2506475485; 2506475528; 2506475621; 2506475915; 2506475962; 2506476228; 2506476234; 2506476588; 2506476620; 2506476801; 2506476814	2506475086
Archaea	Permanent Draft	Methanosarcinales archaeon Methan_03	2728369547	Euryarchaeota	Methanomicrobia	Methanosarcinales	unclassified	unclassified	Methanosarcinales archaeon Methan_03	1999879	2402	66.83	Methanosarcinales	Class II	2730781651	2730781650	2730781649	2730781385; 2730781648; 2730781785; 2730782988; 2730783131; 2730783305; 2730783349; 2730783591	2730782878
Archaea	Permanent Draft	Methanosaeta sp. BinDmb129	2811994889	Euryarchaeota	Methanomicrobia	Methanosarcinales	Methanotrichaceae	Methanothrix	unclassified	1934304	2144	84.58	Methanosarcinales	Class II	2812388075	2812388076	2812388077	2812387714; 2812387807; 2812387863; 2812388078; 2812388098; 2812388179; 2812388230; 2812388676; 2812388810	2812388535; 2812388950
Archaea	Permanent Draft	Methanosaeta sp. BinUmb48	2770939633	Euryarchaeota	Methanomicrobia	Methanosarcinales	Methanotrichaceae	Methanothrix	unclassified	2054914	2299	85.51	Methanosarcinales	Class II	2772087710	2772087711	2772087712	2772087800; 2772087812; 2772088172; 2772088680; 2772088779; 2772089009; 2772089201; 2772089947	2772088787; 2772089019
Archaea	Permanent Draft	Methanosarcinales archaeon Methan_04	2728369546	Euryarchaeota	Methanomicrobia	Methanosarcinales	unclassified	unclassified	Methanosarcinales archaeon Methan_04	1927734	2131	90.03	Methanosarcinales	Class II	2730781165			2730779775; 2730779899; 2730779937; 2730780202; 2730780365; 2730780729	2730779176; 2730780234
Archaea	Permanent Draft	Methanosarcina horonobensis JCM 15518	2684622506	Euryarchaeota	Methanomicrobia	Methanosarcinales	Methanosarcinaceae	Methanosarcina	Methanosarcina horonobensis	4907488	7259	90.27	Methanosarcinales	Class II	2684651694	2684651693	2684651691	2684649004; 2684649005; 2684649807; 2684649865; 2684650946; 2684650995; 2684651492; 2684652391; 2684653165; 2684653197; 2684654118; 2684654273; 2684654551	2684654104; 2684655736; 2684652692
Archaea	Permanent Draft	Methanosarcina mazei JCM 9314	2681813026	Euryarchaeota	Methanomicrobia	Methanosarcinales	Methanosarcinaceae	Methanosarcina	Methanosarcina mazei	4197534	5835	90.82	Methanosarcinales	Class II	2682578205; 2682578985	2682578984		2682574965; 2682575196; 2682575229; 2682576920; 2682578198; 2682578659; 2682578780; 2682579402	2682580459; 2682576056; 2682579366
Archaea	Permanent Draft	Methanosarcina sp. BinDmb10	2811994913	Euryarchaeota	Methanomicrobia	Methanosarcinales	Methanosarcinaceae	Methanosarcina	unclassified	2958666	2812	91.12	Methanosarcinales	Class II	2812467533	2812467532	2812467185	2812466393; 2812466394; 2812466542; 2812466669; 2812466797; 2812466855; 2812466874; 2812467184; 2812467616; 2812467705; 2812467801; 2812468022; 2812468162; 2812468328; 2812468410; 2812468431; 2812468690; 2812468772; 2812468780; 2812468809	2812468924; 2812467603; 2812468925
Archaea	Permanent Draft	Methanosarcina barkeri JCM 10043	2684622504	Euryarchaeota	Methanomicrobia	Methanosarcinales	Methanosarcinaceae	Methanosarcina	Methanosarcina barkeri	4436567	5773	93.54	Methanosarcinales	Class II	2684639608; 2684639956; 2684640179	2684640180	2684640184	2684639523; 2684639598; 2684639634; 2684639671; 2684639724; 2684640187; 2684640744; 2684641552; 2684641871; 2684641872; 2684641956; 2684642036; 2684643063; 2684643142; 2684643532; 2684643539; 2684644017; 2684644669; 2684644724	2684639967; 2684642780
Archaea	Permanent Draft	Methanosaeta sp. BinDG74m8	2808606443	Euryarchaeota	Methanomicrobia	Methanosarcinales	Methanotrichaceae	Methanothrix	unclassified	1975353	2243	93.93	Methanosarcinales	Class II	2809208938	2809208939	2809208940	2809207154; 2809207497; 2809207511; 2809207539; 2809207597; 2809208030; 2809208220; 2809208385; 2809208433; 2809208460; 2809208634; 2809208941; 2809209229	2809208198; 2809209030
Archaea	Finished	Methanosarcina mazei Tuc01	2540341077	Euryarchaeota	Methanomicrobia	Methanosarcinales	Methanosarcinaceae	Methanosarcina	Methanosarcina mazei	3427949	3301	95.17	Methanosarcinales	Class II	2540562344; 2540562773	2540562343	2540562342	2540562166; 2540562341; 2540562768; 2540562926; 2540562927; 2540563489; 2540563506; 2540563882; 2540563937; 2540563950; 2540564304; 2540564368; 2540564369; 2540564479; 2540564948; 2540564953; 2540565028; 2540565072; 2540565265; 2540562166; 2540562341; 254	2540564576; 2540562539; 2540562726
Archaea	Permanent Draft	Methanosaeta sp. BinD4mb193	2811994911	Euryarchaeota	Methanomicrobia	Methanosarcinales	Methanotrichaceae	Methanothrix	unclassified	2154436	2436	96.42	Methanosarcinales	Class II	2812462850; 2812462935	2812462851	2812462852	2812462808; 2812462853; 2812462939; 2812463420; 2812463640; 2812463715	2812463195
Archaea	Permanent Draft	Methanosaeta sp. BinUASBm5	2811994936	Euryarchaeota	Methanomicrobia	Methanosarcinales	Methanotrichaceae	Methanothrix	unclassified	2489689	2943	96.73	Methanosarcinales	Class II	2812552739	2812552740	2812552741	2812551095; 2812551932; 2812552793; 2812552819; 2812552942; 2812553017; 2812553070; 2812553676	2812552565; 2812552952
Archaea	Permanent Draft	Methanosarcina mazei 3.H.A.1A.1	2681813128	Euryarchaeota	Methanomicrobia	Methanosarcinales	Methanosarcinaceae	Methanosarcina	Methanosarcina mazei	3993878	3634	97.66	Methanosarcinales	Class II	2682977049; 2682979033	2682977050	2682977051	2682975768; 2682975955; 2682976149; 2682976180; 2682976503; 2682976504; 2682976564; 2682976569; 2682976593; 2682976977; 2682977052; 2682977356; 2682977368; 2682977376; 2682977377; 2682977950; 2682978184; 2682978611; 2682978717; 2682978821; 2682978956; 268	2682976086; 2682976798; 2682978245
Archaea	Finished	Methanosarcina barkeri 227	2630968686	Euryarchaeota	Methanomicrobia	Methanosarcinales	Methanosarcinaceae	Methanosarcina	Methanosarcina barkeri	4487566	3811	98.13	Methanosarcinales	Class II	2632828846; 2632830048	2632830047	2632830045	2632830156; 2632830215; 2632830461; 2632830474; 2632830495; 2632830934; 2632831285; 2632831736; 2632831930; 2632831980; 2632832003; 2632832004; 2632832021; 2632832060; 2632832079; 2632832096; 2632832102; 2632832346; 2632832376; 2632828849; 2632828989; 263	2632829290; 2632828837; 2632831928
Archaea	Finished	Methanosarcina barkeri 3	2648501421	Euryarchaeota	Methanomicrobia	Methanosarcinales	Methanosarcinaceae	Methanosarcina	Methanosarcina barkeri	4560446	3836	98.13	Methanosarcinales	Class II	2649847972; 2649848940	2649848939	2649848938	2649847469; 2649847475; 2649847627; 2649847646; 2649847707; 2649847749; 2649847975; 2649848087; 2649848132; 2649848314; 2649848421; 2649848567; 2649848573; 2649848612; 2649848656; 2649848657; 2649848668; 2649848690; 2649848757; 2649848867; 2649848937; 264	2649847584; 2649847790; 2649850627
Archaea	Finished	Methanosarcina barkeri CM1	2634166439	Euryarchaeota	Methanomicrobia	Methanosarcinales	Methanosarcinaceae	Methanosarcina	Methanosarcina barkeri	4501171	3878	98.13	Methanosarcinales	Class II	2635677879; 2635679078	2635679077	2635679075	2635677882; 2635678017; 2635678123; 2635678128; 2635678172; 2635678210; 2635678776; 2635678915; 2635678997; 2635679074; 2635679347; 2635679759; 2635679775; 2635679790; 2635680234; 2635680454; 2635680531; 2635680888; 2635681025; 2635681066; 2635681121; 263	2635678321; 2635677870; 2635681064
Archaea	Finished	Methanosarcina barkeri MS	2630968729	Euryarchaeota	Methanomicrobia	Methanosarcinales	Methanosarcinaceae	Methanosarcina	Methanosarcina barkeri	4574907	3892	98.13	Methanosarcinales	Class II	2633009862; 2633011083	2633009863	2633009865	2633008930; 2633009370; 2633009402; 2633009673; 2633009752; 2633009866; 2633009940; 2633010028; 2633010175; 2633010737; 2633010774; 2633010827; 2633010947; 2633011080; 2633011419; 2633011883; 2633012077; 2633012127; 2633012150; 2633012151; 2633012168; 263	2633010629; 2633011092; 2633012075
Archaea	Finished	Methanosarcina barkeri Wiesmoor	2630968669	Euryarchaeota	Methanomicrobia	Methanosarcinales	Methanosarcinaceae	Methanosarcina	Methanosarcina barkeri	4907186	4143	98.13	Methanosarcinales	Class II	2632756197; 2632757204; 2632757375	2632756196; 2632757203	2632756193; 2632757202	2632753398; 2632753658; 2632753664; 2632753750; 2632753766; 2632753767; 2632753848; 2632753886; 2632754481; 2632754598; 2632754617; 2632754622; 2632754819; 2632754853; 2632754952; 2632755427; 2632755716; 2632755822; 2632755937; 2632756064; 2632756192; 263	2632756076; 2632753850; 2632755514
Archaea	Finished	Methanosarcina lacustris Z-7289	2630968805	Euryarchaeota	Methanomicrobia	Methanosarcinales	Methanosarcinaceae	Methanosarcina	Methanosarcina lacustris	4139808	3531	98.13	Methanosarcinales	Class II	2633311325; 2633313351	2633313352	2633313353	2633310985; 2633311141; 2633311323; 2633311383; 2633311636; 2633312096; 2633312146; 2633312667; 2633313354; 2633313490; 2633313593; 2633313607; 2633313632; 2633313716; 2633313876; 2633313877	2633311922; 2633311282
Archaea	Finished	Methanosarcina siciliae C2J	2627853753	Euryarchaeota	Methanomicrobia	Methanosarcinales	Methanosarcinaceae	Methanosarcina	Methanosarcina siciliae	5427890	4798	98.13	Methanosarcinales	Class II	2628823568; 2628826636; 2628827299	2628823567; 2628826635	2628823566; 2628826634	2628823249; 2628823489; 2628823565; 2628823983; 2628824036; 2628824037; 2628824063; 2628824071; 2628824083; 2628824419; 2628824763; 2628825240; 2628825353; 2628825358; 2628825514; 2628825670; 2628825718; 2628826163; 2628826533; 2628826633; 2628827230; 262	2628824250; 2628825372; 2628824740; 2628827532
Archaea	Finished	Methanosarcina siciliae HI350	2645727536	Euryarchaeota	Methanomicrobia	Methanosarcinales	Methanosarcinaceae	Methanosarcina	Methanosarcina siciliae	4941115	4244	98.13	Methanosarcinales	Class II	2645882919; 2645883645	2645882918; 2645883644	2645882917; 2645883643	2645882646; 2645882847; 2645882916; 2645883319; 2645883370; 2645883371; 2645883394; 2645883402; 2645883414; 2645883642; 2645883776; 2645883849; 2645884260; 2645884393; 2645884583; 2645884633; 2645885049; 2645885101; 2645885106; 2645885176; 2645885527; 264	2645883517; 2645885088; 2645884281; 2645886417
Archaea	Finished	Methanosarcina siciliae T4/M	2651869866	Euryarchaeota	Methanomicrobia	Methanosarcinales	Methanosarcinaceae	Methanosarcina	Methanosarcina siciliae	5017558	4300	98.13	Methanosarcinales	Class II	2653161509; 2653162270; 2653164816	2653161508; 2653162269	2653161507; 2653162268	2653161229; 2653161436; 2653161506; 2653161941; 2653161992; 2653161993; 2653162017; 2653162025; 2653162037; 2653162256; 2653162267; 2653162398; 2653162417; 2653162507; 2653162887; 2653163029; 2653163223; 2653163275; 2653163690; 2653163771; 2653163776; 265	2653162142; 2653163791; 2653163007; 2653165039
Archaea	Finished	Methanosarcina sp. 795 OTU795	2681813367	Euryarchaeota	Methanomicrobia	Methanosarcinales	Methanosarcinaceae	Methanosarcina	Methanosarcina sp. 795	3122414	2776	98.13	Methanosarcinales	Class II	2683954944; 2683956267	2683956268	2683956269	2683954815; 2683954816; 2683954883; 2683954887; 2683954890; 2683954946; 2683955189; 2683955202; 2683955215; 2683955413; 2683955467; 2683955626; 2683955747; 2683955956; 2683955964; 2683956270; 2683956944; 2683957346	2683955326; 2683954979
Archaea	Finished	Methanosarcina sp. MTP4	2651869869	Euryarchaeota	Methanomicrobia	Methanosarcinales	Methanosarcinaceae	Methanosarcina	Methanosarcina sp. MTP4	4211468	3583	98.13	Methanosarcinales	Class II	2653179113; 2653179483; 2653181215	2653181214	2653181213	2653178676; 2653178935; 2653178936; 2653179115; 2653179480; 2653180176; 2653180444; 2653180445; 2653180458; 2653180499; 2653180809; 2653180847; 2653181030; 2653181212; 2653181393; 2653181458; 2653181529; 2653181909; 2653181931; 2653182172	2653179155; 2653180880
Archaea	Finished	Methanosarcina sp. WH1	2627853658	Euryarchaeota	Methanomicrobia	Methanosarcinales	Methanosarcinaceae	Methanosarcina	Methanosarcina sp. WH1	3914091	3520	98.13	Methanosarcinales	Class II	2628410119	2628410118	2628410117	2628409631; 2628409659; 2628409803; 2628410116; 2628410382; 2628410486; 2628410675; 2628410945; 2628410961; 2628411226; 2628411237; 2628411332; 2628411421; 2628411757; 2628411826; 2628412198; 2628412210; 2628412286; 2628412445; 2628412642; 2628412643; 262	2628411556; 2628409989; 2628410442
Archaea	Finished	Methanosarcina sp. WWM596	2627853858	Euryarchaeota	Methanomicrobia	Methanosarcinales	Methanosarcinaceae	Methanosarcina	Methanosarcina sp. WWM596	4137337	3732	98.13	Methanosarcinales	Class II	2629256569	2629256568	2629256567	2629256071; 2629256099; 2629256248; 2629256566; 2629256698; 2629256874; 2629256986; 2629257179; 2629257478; 2629257560; 2629257641; 2629257652; 2629258095; 2629258096; 2629258347; 2629258503; 2629258580; 2629258593; 2629259014; 2629259080; 2629259374; 262	2629259251; 2629256434; 2629256944
Archaea	Finished	Methanosarcina thermophila CHTI-55	2627854140	Euryarchaeota	Methanomicrobia	Methanosarcinales	Methanosarcinaceae	Methanosarcina	Methanosarcina thermophila	3130228	2730	98.13	Methanosarcinales	Class II	2630383289; 2630383761	2630383760	2630383759	2630383162; 2630383163; 2630383227; 2630383231; 2630383234; 2630383291; 2630383535; 2630383547; 2630383559; 2630383758; 2630384073; 2630384090; 2630384298; 2630384370; 2630384535; 2630384585; 2630385250; 2630385655	2630384671; 2630383324
Archaea	Finished	Methanosarcina thermophila TM-1	2636415612	Euryarchaeota	Methanomicrobia	Methanosarcinales	Methanosarcinaceae	Methanosarcina	Methanosarcina thermophila	3127379	2773	98.13	Methanosarcinales	Class II	2637278829; 2637279292	2637279291	2637279290	2637278702; 2637278703; 2637278767; 2637278771; 2637278774; 2637278831; 2637279087; 2637279099; 2637279289; 2637279649; 2637279672; 2637279879; 2637279951; 2637280108; 2637280159; 2637280839; 2637281238	2637280249; 2637278864
Archaea	Finished	Methanosarcina vacuolata Z-761	2648501188	Euryarchaeota	Methanomicrobia	Methanosarcinales	Methanosarcinaceae	Methanosarcina	Methanosarcina vacuolata	4563885	3812	98.13	Methanosarcinales	Class II	2648887137; 2648887875	2648887138	2648887140	2648885905; 2648886284; 2648886620; 2648886960; 2648887120; 2648887141; 2648887251; 2648887379; 2648887720; 2648887872; 2648887959; 2648888026; 2648888116; 2648888206; 2648888386; 2648888530; 2648888689; 2648888710; 2648888739; 2648888925; 2648888926; 264	2648887566; 2648887621; 2648888996
Archaea	Finished	Methanothrix soehngenii GP-6	650716054	Euryarchaeota	Methanomicrobia	Methanosarcinales	Methanotrichaceae	Methanothrix	Methanothrix soehngenii	3026645	2900	98.13	Methanosarcinales	Class II	650797952	650797953	650797954	650797013; 650797955; 650798143; 650798264; 650798495; 650798949; 650799228	650797778; 650798485
Archaea	Permanent Draft	Methanococcoides sp. EBM-47	2657245173	Euryarchaeota	Methanomicrobia	Methanosarcinales	Methanosarcinaceae	Methanococcoides	unclassified	2115661	2072	98.13	Methanosarcinales	Class II	2658350798; 2658351124	2658350799	2658350800	2658349413; 2658349425; 2658349442; 2658349471; 2658349848; 2658350287; 2658350363; 2658350791; 2658350792; 2658350801; 2658350978; 2658351121; 2658351215	2658349389; 2658350820
Archaea	Permanent Draft	Methanohalophilus euhalobius DSMZ 10369	2703719298	Euryarchaeota	Methanomicrobia	Methanosarcinales	Methanosarcinaceae	Methanohalophilus	Methanohalophilus euhalobius	1871939	2029	98.13	Methanosarcinales	Class II	2706249015	2706249016	2706249017	2706247633; 2706248109; 2706248531; 2706248532; 2706248650; 2706249018	2706248391
Archaea	Permanent Draft	Methanohalophilus euhalobius WG-1MB	2703719067	Euryarchaeota	Methanomicrobia	Methanosarcinales	Methanosarcinaceae	Methanohalophilus	Methanohalophilus euhalobius	1940298	2096	98.13	Methanosarcinales	Class II	2705563334; 2705564154	2705564153	2705564152	2705562704; 2705563330; 2705563843; 2705563844; 2705563849; 2705564151	2705563554
Archaea	Permanent Draft	Methanosarcina flavescens E03.2	2651869834	Euryarchaeota	Methanomicrobia	Methanosarcinales	Methanosarcinaceae	Methanosarcina	Methanosarcina flavescens	3256229	2904	98.13	Methanosarcinales	Class II	2653038139; 2653038707; 2653039000	2653038140	2653038141	2653037422; 2653037706; 2653037789; 2653038142; 2653038584; 2653038585; 2653038648; 2653038651; 2653038654; 2653038709; 2653038881; 2653038889; 2653036219; 2653036292; 2653037051; 2653037062; 2653037074; 2653037357	2653038995; 2653038371
Archaea	Permanent Draft	Methanosarcina mazei YBB.F.A.2.7	2663763517	Euryarchaeota	Methanomicrobia	Methanosarcinales	Methanosarcinaceae	Methanosarcina	Methanosarcina mazei	4026044	3518	98.13	Methanosarcinales	Class II	2667341097; 2667343822	2667343823	2667343824	2667340460; 2667340465; 2667341027; 2667341056; 2667341092; 2667341326; 2667341338; 2667341939; 2667342292; 2667342444; 2667342691; 2667342792; 2667343017; 2667343018; 2667343319; 2667343351; 2667343485; 2667343547; 2667343559; 2667343741; 2667343825	2667343684; 2667342150; 2667342856
Archaea	Permanent Draft	Methanosarcina sp. DSM 11855	2595698250	Euryarchaeota	Methanomicrobia	Methanosarcinales	Methanosarcinaceae	Methanosarcina	Methanosarcina sp. DSM 11855	3100602	2732	98.13	Methanosarcinales	Class II	2596415230; 2596415515	2596415514	2596415513	2596415106; 2596415107; 2596415171; 2596415174; 2596415177; 2596415232; 2596415512; 2596415909; 2596416128; 2596416177; 2596416402; 2596416676; 2596416960; 2596417119; 2596417127; 2596417206; 2596417218; 2596417231	2596416261; 2596415262
Archaea	Permanent Draft	Methanosarcina spelaei MC-15	2791355116	Euryarchaeota	Methanomicrobia	Methanosarcinales	Methanosarcinaceae	Methanosarcina	Methanosarcina spelaei	5005272	4353	98.13	Methanosarcinales	Class II	2792710505	2792710504	2792710502	2792706652; 2792706693; 2792706953; 2792706977; 2792706982; 2792707250; 2792707262; 2792707376; 2792707384; 2792707450; 2792707628; 2792707867; 2792708071; 2792708169; 2792708462; 2792708569; 2792708617; 2792708737; 2792708761; 2792708762; 2792708803; 279	2792706544; 2792710283; 2792710447
Archaea	Permanent Draft	Methanosarcinales archaeon Methan_02	2728369548	Euryarchaeota	Methanomicrobia	Methanosarcinales	unclassified	unclassified	Methanosarcinales archaeon Methan_02	2446685	2708	98.13	Methanosarcinales	Class II	2730784981		2730785258	2730783807; 2730783817; 2730783999; 2730784190; 2730784593; 2730785203; 2730785259; 2730785533; 2730785873; 2730786064; 2730786319	2730784779
Archaea	Permanent Draft	Methanosarcinales sp. ANME-2a	2565956544	Euryarchaeota	Methanomicrobia	Methanosarcinales	unclassified	unclassified	unclassified	3643051	4071	98.6	Methanosarcinales	Class II	2566126400	2566126399	2566126398	2566124660; 2566124857; 2566124862; 2566125231; 2566125482; 2566125747; 2566125941; 2566125948; 2566126474; 2566126496; 2566126746; 2566127020; 2566127190; 2566123720; 2566123766; 2566124004; 2566124043; 2566123720; 2566123766; 2566124004; 2566124043	2566125939; 2566126491; 2566124785
Archaea	Finished	Methanococcoides methylutens MM1	2639762999	Euryarchaeota	Methanomicrobia	Methanosarcinales	Methanosarcinaceae	Methanococcoides	Methanococcoides methylutens	2394636	2397	99.07	Methanosarcinales	Class II	2641587185; 2641587612	2641587611	2641587610	2641585440; 2641585441; 2641585453; 2641585586; 2641586184; 2641586251; 2641586354; 2641586364; 2641586443; 2641586456; 2641586472; 2641586528; 2641586648; 2641586855; 2641586980; 2641587188; 2641587217; 2641587609	2641585513
Archaea	Finished	Methanohalophilus mahii SLP, DSM 5219	646564550	Euryarchaeota	Methanomicrobia	Methanosarcinales	Methanosarcinaceae	Methanohalophilus	Methanohalophilus mahii	2012424	2095	99.07	Methanosarcinales	Class II	646708081	646708080	646708079	646706096; 646706246; 646706247; 646706385; 646706943; 646707443; 646707718; 646707965; 646708056; 646708078	646706302
Archaea	Finished	Methanosarcina horonobensis HB-1	2627854269	Euryarchaeota	Methanomicrobia	Methanosarcinales	Methanosarcinaceae	Methanosarcina	Methanosarcina horonobensis	5018607	4473	99.07	Methanosarcinales	Class II	2630860686; 2630863549	2630863548	2630863547	2630860251; 2630860525; 2630860526; 2630860689; 2630861213; 2630861450; 2630861930; 2630861938; 2630862046; 2630862304; 2630862695; 2630862782; 2630862806; 2630862807; 2630862898; 2630862951; 2630863073; 2630863146; 2630863170; 2630863296; 2630863346; 263	2630863065; 2630863387; 2630863388; 2630860741
Archaea	Finished	Methanosarcina mazei C16	2636415905	Euryarchaeota	Methanomicrobia	Methanosarcinales	Methanosarcinaceae	Methanosarcina	Methanosarcina mazei	4166241	3633	99.07	Methanosarcinales	Class II	2638498290; 2638498720	2638498721	2638498722	2638498116; 2638498117; 2638498230; 2638498295; 2638498723; 2638499226; 2638499637; 2638499691; 2638499703; 2638500125; 2638500328; 2638500370; 2638500686; 2638500779; 2638500962; 2638501000; 2638501083; 2638501088; 2638501187; 2638501200	2638498994; 2638498342; 2638498521
Archaea	Finished	Methanosarcina mazei LYC	2630968898	Euryarchaeota	Methanomicrobia	Methanosarcinales	Methanosarcinaceae	Methanosarcina	Methanosarcina mazei	4154344	3634	99.07	Methanosarcinales	Class II	2633683909; 2633684354	2633684355	2633684356	2633683743; 2633683744; 2633683849; 2633683915; 2633684357; 2633684534; 2633684968; 2633685105; 2633685110; 2633685176; 2633685217; 2633685515; 2633686054; 2633686106; 2633686118; 2633686500; 2633686562; 2633686563; 2633686682; 2633686812; 2633686828	2633685716; 2633683952; 2633684291
Archaea	Finished	Methanosarcina mazei S-6	2627853861	Euryarchaeota	Methanomicrobia	Methanosarcinales	Methanosarcinaceae	Methanosarcina	Methanosarcina mazei	4142816	3625	99.07	Methanosarcinales	Class II	2629267669; 2629268127	2629268128	2629268129	2629267511; 2629267512; 2629267609; 2629267677; 2629268130; 2629268304; 2629268628; 2629268711; 2629268913; 2629268952; 2629269032; 2629269037; 2629269218; 2629269559; 2629269674; 2629269675; 2629269742; 2629270129; 2629270141; 2629270198; 2629270575; 262	2629269465; 2629267723; 2629267918
Archaea	Finished	Methanosarcina mazei SarPi	2648501772	Euryarchaeota	Methanomicrobia	Methanosarcinales	Methanosarcinaceae	Methanosarcina	Methanosarcina mazei	4066551	3507	99.07	Methanosarcinales	Class II	2651205227; 2651205644	2651205645	2651205646	2651205074; 2651205075; 2651205162; 2651205233; 2651205647; 2651205816; 2651206083; 2651206179; 2651206200; 2651206388; 2651206438; 2651206527; 2651206532; 2651206652; 2651207002; 2651207135; 2651207136; 2651207200; 2651207577; 2651207589; 2651207642; 265	2651206888; 2651205273; 2651205453
Archaea	Finished	Methanosarcina mazei WWM610	2639762994	Euryarchaeota	Methanomicrobia	Methanosarcinales	Methanosarcinaceae	Methanosarcina	Methanosarcina mazei	4096482	3557	99.07	Methanosarcinales	Class II	2641566358; 2641566784	2641566785	2641566786	2641566179; 2641566180; 2641566298; 2641566363; 2641566787; 2641566966; 2641567276; 2641567364; 2641567538; 2641567576; 2641567644; 2641567649; 2641567785; 2641568130; 2641568221; 2641568222; 2641568341; 2641568754; 2641568766; 2641568819; 2641569170; 264	2641568464; 2641566410; 2641566589
Archaea	Finished	Methanosarcina sp. Kolksee	2627853629	Euryarchaeota	Methanomicrobia	Methanosarcinales	Methanosarcinaceae	Methanosarcina	Methanosarcina sp. Kolksee	4553495	3809	99.07	Methanosarcinales	Class II	2628282841; 2628283637	2628282842	2628282844	2628281657; 2628282026; 2628282354; 2628282677; 2628282845; 2628282949; 2628283085; 2628283458; 2628283464; 2628283634; 2628283721; 2628283807; 2628283898; 2628283984; 2628284191; 2628284335; 2628284489; 2628284508; 2628284535; 2628284675; 2628284676; 262	2628283254; 2628283319; 2628284747
Archaea	Finished	Methanothrix thermoacetophila PT	639633038	Euryarchaeota	Methanomicrobia	Methanosarcinales	Methanotrichaceae	Methanothrix	Methanothrix thermoacetophila	1879471	1785	99.07	Methanosarcinales	Class II	639699587	639699586	639699585	639699044; 639699101; 639699225; 639699584; 639699594; 639699631; 639699876; 639700218; 639700475	639699670
Archaea	Permanent Draft	Candidatus Methanoperedens nitroreducens ANME-2d	2617271069	Euryarchaeota	Methanomicrobia	Methanosarcinales	Candidatus Methanoperedenaceae	Candidatus Methanoperedens	Candidatus Methanoperedens nitroreducens	3203386	3456	99.07	Methanosarcinales	Class II	2618673715; 2618674154			2618673644; 2618673702; 2618673713; 2618674157; 2618674446; 2618674670; 2618675347; 2618675569; 2618675621; 2618676302; 2618676660	2618674153; 2618676609
Archaea	Permanent Draft	Candidatus Methanoperedens nitroreducens ANME-2d (ANME_V10)	2515154041	Euryarchaeota	Methanomicrobia	Methanosarcinales	Candidatus Methanoperedenaceae	Candidatus Methanoperedens	unclassified	3198961	3481	99.07	Methanosarcinales	Class II	2515320942; 2515321386			2515320871; 2515320929; 2515320940; 2515321389; 2515321679; 2515321904; 2515322585; 2515322808; 2515322860; 2515323548; 2515323906; 2515320871; 2515320929; 2515320940; 2515321389; 2515321679; 2515321904; 2515322585; 2515322808; 2515322860; 2515323548; 251	2515321385; 2515323854
Archaea	Permanent Draft	Candidatus Methanoperedens nitroreducens ANME-2d (ANME_V9_SC)	2518645528	Euryarchaeota	Methanomicrobia	Methanosarcinales	Candidatus Methanoperedenaceae	Candidatus Methanoperedens	unclassified	3261340	3553	99.07	Methanosarcinales	Class II	2518743398; 2518743849			2518743170; 2518743395; 2518743851; 2518743862; 2518743920; 2518744295; 2518744523; 2518745178; 2518745231; 2518745766; 2518746368; 2518743170; 2518743395; 2518743851; 2518743862; 2518743920; 2518744295; 2518744523; 2518745178; 2518745231; 2518745766; 251	2518743399; 2518746316
Archaea	Permanent Draft	Methanococcoides methylutens DSM 2657	2630968972	Euryarchaeota	Methanomicrobia	Methanosarcinales	Methanosarcinaceae	Methanococcoides	Methanococcoides methylutens	2508511	2527	99.07	Methanosarcinales	Class II	2633986255; 2633988165	2633988164	2633988163	2633985829; 2633985942; 2633985972; 2633986256; 2633986429; 2633986430; 2633986443; 2633986600; 2633987064; 2633987133; 2633987139; 2633987370; 2633987784; 2633987940; 2633988010; 2633988148; 2633988162	2633986499
Archaea	Permanent Draft	Methanosaeta sp. Bin 1	2724679722	Euryarchaeota	Methanomicrobia	Methanosarcinales	Methanotrichaceae	Methanothrix	unclassified	2683322	2798	99.07	Methanosarcinales	Class II	2727898799	2727898800	2727898801	2727896212; 2727896393; 2727896695; 2727896702; 2727896861; 2727896961; 2727897026; 2727897359; 2727897741; 2727898461; 2727898802; 2727898861	2727896401; 2727896501
Archaea	Permanent Draft	Methanosarcina mazei 1.F.A.1A.3	2667527934	Euryarchaeota	Methanomicrobia	Methanosarcinales	Methanosarcinaceae	Methanosarcina	Methanosarcina mazei	4045304	3534	99.07	Methanosarcinales	Class II	2670085265; 2670085522	2670085521	2670085520	2670082085; 2670082190; 2670082491; 2670082492; 2670082633; 2670082798; 2670082812; 2670082866; 2670082878; 2670083658; 2670083663; 2670083847; 2670083892; 2670083907; 2670084381; 2670084570; 2670085178; 2670085260; 2670085326; 2670085519	2670083428; 2670083303; 2670084153
Archaea	Permanent Draft	Methanosarcina mazei 1.F.A.2.8	2681813113	Euryarchaeota	Methanomicrobia	Methanosarcinales	Methanosarcinaceae	Methanosarcina	Methanosarcina mazei	3958841	3469	99.07	Methanosarcinales	Class II	2682924227; 2682924325	2682924226	2682924225	2682922439; 2682922440; 2682922811; 2682923157; 2682923412; 2682923582; 2682923594; 2682923908; 2682923936; 2682923967; 2682924224; 2682924399; 2682924756; 2682924757; 2682924974; 2682924979; 2682925010; 2682925120; 2682925182; 2682925268; 2682925311; 268	2682924716; 2682923634; 2682925471
Archaea	Permanent Draft	Methanosarcina mazei 1.F.M.0.5	2681813114	Euryarchaeota	Methanomicrobia	Methanosarcinales	Methanosarcinaceae	Methanosarcina	Methanosarcina mazei	4066836	3564	99.07	Methanosarcinales	Class II	2682925911; 2682925966	2682925912	2682925913	2682925914; 2682925961; 2682926220; 2682926252; 2682926323; 2682926711; 2682926778; 2682926903; 2682926981; 2682926982; 2682927088; 2682927282; 2682927371; 2682927486; 2682927678; 2682927824; 2682927859; 2682928182; 2682928654; 2682928659; 2682928794; 268	2682928887; 2682927757; 2682929268
Archaea	Permanent Draft	Methanosarcina mazei 1.H.A.0.1	2681813115	Euryarchaeota	Methanomicrobia	Methanosarcinales	Methanosarcinaceae	Methanosarcina	Methanosarcina mazei	3959597	3478	99.07	Methanosarcinales	Class II	2682932304; 2682932522	2682932305	2682932306	2682929625; 2682929649; 2682929680; 2682929692; 2682929737; 2682929899; 2682929900; 2682930798; 2682931679; 2682931694; 2682931824; 2682931900; 2682932035; 2682932114; 2682932307; 2682932335; 2682932340; 2682932517; 2682932741; 2682932890	2682931043; 2682930037; 2682930065
Archaea	Permanent Draft	Methanosarcina mazei 1.H.A.1A.3	2663762606	Euryarchaeota	Methanomicrobia	Methanosarcinales	Methanosarcinaceae	Methanosarcina	Methanosarcina mazei	4075943	3596	99.07	Methanosarcinales	Class II	2663789513; 2663791913	2663789514	2663789515	2663788902; 2663788903; 2663789042; 2663789043; 2663789240; 2663789477; 2663789516; 2663790254; 2663790743; 2663790785; 2663790790; 2663790813; 2663791039; 2663791060; 2663791136; 2663791148; 2663791155; 2663791426; 2663791569; 2663791762; 2663791908; 266	2663789265; 2663791240; 2663791870
Archaea	Permanent Draft	Methanosarcina mazei 1.H.A.1A.4	2681813116	Euryarchaeota	Methanomicrobia	Methanosarcinales	Methanosarcinaceae	Methanosarcina	Methanosarcina mazei	3982935	3502	99.07	Methanosarcinales	Class II	2682933312; 2682933703	2682933313	2682933314	2682932960; 2682933315; 2682933345; 2682933548; 2682933549; 2682933643; 2682933708; 2682933917; 2682934219; 2682934441; 2682934581; 2682934638; 2682934650; 2682934779; 2682934848; 2682935496; 2682935497; 2682935617; 2682935746; 2682935883; 2682935888; 268	2682934346; 2682933757; 2682934131
Archaea	Permanent Draft	Methanosarcina mazei 1.H.A.1A.6	2667527937	Euryarchaeota	Methanomicrobia	Methanosarcinales	Methanosarcinaceae	Methanosarcina	Methanosarcina mazei	4069379	3594	99.07	Methanosarcinales	Class II	2670093630; 2670095473	2670095474	2670095475	2670093506; 2670093511; 2670093539; 2670093540; 2670093572; 2670093625; 2670093647; 2670094485; 2670094490; 2670094809; 2670094858; 2670094870; 2670095390; 2670095476; 2670095540; 2670095541; 2670095674; 2670095743; 2670095809; 2670095830; 2670096058; 267	2670095030; 2670093586; 2670096713
Archaea	Permanent Draft	Methanosarcina mazei 1.H.A.2.1	2681813117	Euryarchaeota	Methanomicrobia	Methanosarcinales	Methanosarcinaceae	Methanosarcina	Methanosarcina mazei	3979315	3517	99.07	Methanosarcinales	Class II	2682937543; 2682938912	2682938913	2682938914	2682936478; 2682936585; 2682936795; 2682936825; 2682937190; 2682937191; 2682937216; 2682937363; 2682937608; 2682937877; 2682937911; 2682937996; 2682938170; 2682938171; 2682938183; 2682938204; 2682938305; 2682938347; 2682938581; 2682938818; 2682938915; 268	2682937387; 2682938597; 2682939643
Archaea	Permanent Draft	Methanosarcina mazei 1.H.A.2.3	2667528016	Euryarchaeota	Methanomicrobia	Methanosarcinales	Methanosarcinaceae	Methanosarcina	Methanosarcina mazei	4087374	3605	99.07	Methanosarcinales	Class II	2670445058; 2670446958	2670445059	2670445060	2670444543; 2670444756; 2670445061; 2670445243; 2670445388; 2670445635; 2670445636; 2670445690; 2670445711; 2670446001; 2670446068; 2670446073; 2670446217; 2670446432; 2670446433; 2670446588; 2670446953; 2670446995; 2670447219; 2670447426; 2670447525; 267	2670446175; 2670446915; 2670447561
Archaea	Permanent Draft	Methanosarcina mazei 1.H.A.2.6	2681813118	Euryarchaeota	Methanomicrobia	Methanosarcinales	Methanosarcinaceae	Methanosarcina	Methanosarcina mazei	3998889	3525	99.07	Methanosarcinales	Class II	2682941434; 2682942226	2682942225	2682942224	2682939992; 2682940140; 2682940166; 2682940575; 2682940588; 2682940865; 2682940866; 2682941115; 2682941214; 2682941397; 2682941398; 2682941429; 2682941547; 2682941552; 2682941729; 2682941963; 2682942223; 2682942298; 2682942310; 2682942892; 2682943016; 268	2682940744; 2682942478; 2682943389
Archaea	Permanent Draft	Methanosarcina mazei 1.H.A.2.7	2681813119	Euryarchaeota	Methanomicrobia	Methanosarcinales	Methanosarcinaceae	Methanosarcina	Methanosarcina mazei	4116665	3641	99.07	Methanosarcinales	Class II	2682945547; 2682945936	2682945548	2682945549	2682943575; 2682943899; 2682944024; 2682944624; 2682944636; 2682944757; 2682945031; 2682945122; 2682945185; 2682945403; 2682945424; 2682945484; 2682945550; 2682945714; 2682945931; 2682945998; 2682946260; 2682946261; 2682946351; 2682946352; 2682946867; 268	2682946975; 2682945893; 2682946789
Archaea	Permanent Draft	Methanosarcina mazei 1.H.A.2.8	2660238431	Euryarchaeota	Methanomicrobia	Methanosarcinales	Methanosarcinaceae	Methanosarcina	Methanosarcina mazei	4063852	3579	99.07	Methanosarcinales	Class II	2662367658; 2662368019	2662367659	2662367660	2662367461; 2662367661; 2662367684; 2662367780; 2662367821; 2662367979; 2662367980; 2662368270; 2662368793; 2662369454; 2662369481; 2662369482; 2662369624; 2662369813; 2662369818; 2662370056; 2662370077; 2662370110; 2662370342; 2662370402; 2662370414; 266	2662368191; 2662369147; 2662370728
Archaea	Permanent Draft	Methanosarcina mazei 1.H.M.0.1	2681813120	Euryarchaeota	Methanomicrobia	Methanosarcinales	Methanosarcinaceae	Methanosarcina	Methanosarcina mazei	4060306	3562	99.07	Methanosarcinales	Class II	2682947905; 2682948249	2682947906	2682947907	2682947239; 2682947240; 2682947353; 2682947410; 2682947500; 2682947908; 2682947981; 2682947986; 2682948244; 2682948309; 2682948572; 2682948681; 2682948891; 2682948995; 2682949101; 2682949224; 2682949225; 2682949422; 2682949537; 2682949591; 2682949603; 268	2682949767; 2682950087; 2682950389
Archaea	Permanent Draft	Methanosarcina mazei 1.H.M.1A.1	2671180346	Euryarchaeota	Methanomicrobia	Methanosarcinales	Methanosarcinaceae	Methanosarcina	Methanosarcina mazei	4079465	3581	99.07	Methanosarcinales	Class II	2672399677; 2672400202	2672399678	2672399679	2672397875; 2672397876; 2672398096; 2672398108; 2672398208; 2672398329; 2672398736; 2672398856; 2672399051; 2672399191; 2672399270; 2672399271; 2672399457; 2672399462; 2672399567; 2672399680; 2672400051; 2672400197; 2672400355; 2672400766; 2672401020; 267	2672398454; 2672398358; 2672400159
Archaea	Permanent Draft	Methanosarcina mazei 1.H.M.2.1	2667527687	Euryarchaeota	Methanomicrobia	Methanosarcinales	Methanosarcinaceae	Methanosarcina	Methanosarcina mazei	4180081	3697	99.07	Methanosarcinales	Class II	2669066400; 2669066079	2669066401	2669066402	2669062992; 2669063220; 2669063258; 2669063259; 2669063608; 2669063798; 2669063819; 2669063868; 2669064109; 2669064932; 2669064995; 2669065453; 2669065775; 2669065864; 2669065976; 2669065977; 2669066068; 2669066074; 2669066260; 2669066353; 2669066358; 266	2669064379; 2669063836; 2669064080
Archaea	Permanent Draft	Methanosarcina mazei 1.H.M.2.2	2657244981	Euryarchaeota	Methanomicrobia	Methanosarcinales	Methanosarcinaceae	Methanosarcina	Methanosarcina mazei	4079868	3578	99.07	Methanosarcinales	Class II	2657617551; 2657619988	2657617552	2657617553	2657617554; 2657617673; 2657617674; 2657617956; 2657617957; 2657618619; 2657618640; 2657618726; 2657618753; 2657618774; 2657618786; 2657619101; 2657619225; 2657619294; 2657619492; 2657619935; 2657619979; 2657619993; 2657620544; 2657620549; 2657620634; 265	2657618834; 2657619654; 2657620031
Archaea	Permanent Draft	Methanosarcina mazei 1.H.M.2.3	2681813121	Euryarchaeota	Methanomicrobia	Methanosarcinales	Methanosarcinaceae	Methanosarcina	Methanosarcina mazei	3975805	3488	99.07	Methanosarcinales	Class II	2682951639; 2682953663	2682953662	2682953661	2682950749; 2682950770; 2682951634; 2682951692; 2682951693; 2682951967; 2682952007; 2682952138; 2682952467; 2682952479; 2682952551; 2682952734; 2682952744; 2682952749; 2682952814; 2682953053; 2682953054; 2682953453; 2682953660; 2682953736; 2682953814; 268	2682951467; 2682950844; 2682951596
Archaea	Permanent Draft	Methanosarcina mazei 1.H.M.2.4	2660238247	Euryarchaeota	Methanomicrobia	Methanosarcinales	Methanosarcinaceae	Methanosarcina	Methanosarcina mazei	4068400	3606	99.07	Methanosarcinales	Class II	2661607362; 2661608318	2661607363	2661607364	2661605632; 2661606159; 2661606478; 2661606503; 2661606574; 2661606613; 2661606712; 2661606748; 2661607194; 2661607195; 2661607229; 2661607242; 2661607243; 2661607365; 2661607678; 2661608041; 2661608263; 2661608313; 2661608357; 2661608444; 2661608488; 266	2661605407; 2661607130; 2661607762
Archaea	Permanent Draft	Methanosarcina mazei 1.H.T.2.1	2681813122	Euryarchaeota	Methanomicrobia	Methanosarcinales	Methanosarcinaceae	Methanosarcina	Methanosarcina mazei	4073761	3571	99.07	Methanosarcinales	Class II	2682954391; 2682956656	2682954392	2682954393	2682954394; 2682954950; 2682954962; 2682955045; 2682955065; 2682955230; 2682955438; 2682955482; 2682955637; 2682955793; 2682955802; 2682955803; 2682955915; 2682955920; 2682956132; 2682956239; 2682956254; 2682956469; 2682956470; 2682956651; 2682957180; 268	2682956328; 2682955320; 2682956613
Archaea	Permanent Draft	Methanosarcina mazei 1.H.T.2.3	2657245426	Euryarchaeota	Methanomicrobia	Methanosarcinales	Methanosarcinaceae	Methanosarcina	Methanosarcina mazei	3967951	3477	99.07	Methanosarcinales	Class II	2658929993; 2658930116	2658929994	2658929995	2658928953; 2658929078; 2658929214; 2658929734; 2658929787; 2658929792; 2658929814; 2658929815; 2658929996; 2658930111; 2658930201; 2658930362; 2658930383; 2658930430; 2658930431; 2658930729; 2658931073; 2658931330; 2658931515; 2658931527; 2658931534	2658930289; 2658929399; 2658930073
Archaea	Permanent Draft	Methanosarcina mazei 1.H.T.2.5	2663762924	Euryarchaeota	Methanomicrobia	Methanosarcinales	Methanosarcinaceae	Methanosarcina	Methanosarcina mazei	4083531	3585	99.07	Methanosarcinales	Class II	2664955746; 2664957270	2664957269	2664957268	2664953861; 2664953962; 2664953989; 2664954010; 2664954085; 2664954106; 2664954107; 2664954586; 2664954916; 2664954966; 2664955135; 2664955140; 2664955533; 2664955751; 2664955894; 2664956352; 2664956353; 2664956485; 2664956634; 2664956644; 2664956656; 266	2664954809; 2664955789; 2664955928
Archaea	Permanent Draft	Methanosarcina mazei 2.F.A.2.3	2660238643	Euryarchaeota	Methanomicrobia	Methanosarcinales	Methanosarcinaceae	Methanosarcina	Methanosarcina mazei	4070588	3576	99.07	Methanosarcinales	Class II	2663210222; 2663210478	2663210223	2663210224	2663207052; 2663207073; 2663207377; 2663207422; 2663207434; 2663207711; 2663208098; 2663208257; 2663208587; 2663208698; 2663208699; 2663208844; 2663209101; 2663209102; 2663209348; 2663209678; 2663209683; 2663209912; 2663210088; 2663210138; 2663210225; 266	2663209816; 2663209617; 2663210435
Archaea	Permanent Draft	Methanosarcina mazei 2.F.A.2.4	2657245055	Euryarchaeota	Methanomicrobia	Methanosarcinales	Methanosarcinaceae	Methanosarcina	Methanosarcina mazei	4191903	3692	99.07	Methanosarcinales	Class II	2657908883; 2657910018	2657910019	2657910020	2657908878; 2657909380; 2657909706; 2657909711; 2657909826; 2657909879; 2657909891; 2657909909; 2657909972; 2657910021; 2657910190; 2657910293; 2657910294; 2657910398; 2657910686; 2657911007; 2657911154; 2657911369; 2657911434; 2657911435; 2657911442; 265	2657909684; 2657910077; 2657910860
Archaea	Permanent Draft	Methanosarcina mazei 2.F.T.0.2	2681813123	Euryarchaeota	Methanomicrobia	Methanosarcinales	Methanosarcinaceae	Methanosarcina	Methanosarcina mazei	4089677	3618	99.07	Methanosarcinales	Class II	2682958091; 2682959141	2682958092	2682958093	2682957961; 2682958034; 2682958063; 2682958094; 2682958457; 2682958530; 2682958535; 2682958923; 2682958952; 2682958973; 2682959136; 2682959201; 2682959363; 2682959375; 2682959429; 2682959664; 2682959665; 2682960164; 2682960254; 2682960447; 2682960448; 268	2682960208; 2682959097; 2682961287
Archaea	Permanent Draft	Methanosarcina mazei 2.F.T.2.6	2681813124	Euryarchaeota	Methanomicrobia	Methanosarcinales	Methanosarcinaceae	Methanosarcina	Methanosarcina mazei	4053120	3608	99.07	Methanosarcinales	Class II	2682963647; 2682964093	2682964094	2682964095	2682961379; 2682961525; 2682961530; 2682961562; 2682961822; 2682961888; 2682962075; 2682962703; 2682962811; 2682962972; 2682963133; 2682963629; 2682963630; 2682963737; 2682964070; 2682964096; 2682964158; 2682964393; 2682964522; 2682964534; 2682964904; 268	2682964199; 2682961812; 2682964436
Archaea	Permanent Draft	Methanosarcina mazei 3.F.A.1A.1	2667528052	Euryarchaeota	Methanomicrobia	Methanosarcinales	Methanosarcinaceae	Methanosarcina	Methanosarcina mazei	4074011	3673	99.07	Methanosarcinales	Class II	2670593531; 2670595122	2670595121	2670595120	2670592062; 2670592749; 2670593093; 2670593539; 2670593551; 2670593635; 2670593758; 2670593856; 2670594020; 2670594200; 2670594289; 2670594437; 2670594553; 2670594554; 2670594728; 2670594997; 2670595119; 2670595423; 2670595451; 2670595452	2670592298; 2670595073; 2670595111
Archaea	Permanent Draft	Methanosarcina mazei 3.F.A.1A.3	2681813125	Euryarchaeota	Methanomicrobia	Methanosarcinales	Methanosarcinaceae	Methanosarcina	Methanosarcina mazei	4068940	3564	99.07	Methanosarcinales	Class II	2682966162; 2682968531	2682968532	2682968533	2682965158; 2682965201; 2682965233; 2682965314; 2682965315; 2682965368; 2682965782; 2682966157; 2682966469; 2682966598; 2682966730; 2682967423; 2682967492; 2682967546; 2682967558; 2682967781; 2682967963; 2682968314; 2682968346; 2682968490; 2682968534; 268	2682966911; 2682967200; 2682967282
Archaea	Permanent Draft	Methanosarcina mazei 3.F.A.1B.1	2671180237	Euryarchaeota	Methanomicrobia	Methanosarcinales	Methanosarcinaceae	Methanosarcina	Methanosarcina mazei	4073297	3565	99.07	Methanosarcinales	Class II	2671947332; 2671950367	2671947331	2671947330	2671947329; 2671947934; 2671947935; 2671947982; 2671948190; 2671948191; 2671948284; 2671948310; 2671948418; 2671948922; 2671949034; 2671949039; 2671949086; 2671949217; 2671949303; 2671949422; 2671949514; 2671949957; 2671950194; 2671950205; 2671950217; 267	2671947963; 2671949694; 2671950674
Archaea	Permanent Draft	Methanosarcina mazei 3.F.A.2.12	2671180774	Euryarchaeota	Methanomicrobia	Methanosarcinales	Methanosarcinaceae	Methanosarcina	Methanosarcina mazei	4070089	3595	99.07	Methanosarcinales	Class II	2674131139; 2674131599	2674131140	2674131141	2674130832; 2674130879; 2674131052; 2674131108; 2674131142; 2674131284; 2674131296; 2674131594; 2674132330; 2674132636; 2674132674; 2674132828; 2674133402; 2674133440; 2674133445; 2674133584; 2674133616; 2674133666; 2674133667; 2674133802; 2674133822; 267	2674133769; 2674133107; 2674134036
Archaea	Permanent Draft	Methanosarcina mazei 3.F.A.2.5	2660238475	Euryarchaeota	Methanomicrobia	Methanosarcinales	Methanosarcinaceae	Methanosarcina	Methanosarcina mazei	4063523	3552	99.07	Methanosarcinales	Class II	2662530204; 2662531816	2662531817	2662531818	2662528378; 2662528493; 2662528680; 2662528861; 2662529051; 2662529056; 2662529170; 2662529557; 2662529558; 2662529703; 2662529735; 2662530054; 2662530143; 2662530209; 2662530807; 2662530926; 2662531371; 2662531455; 2662531467; 2662531653; 2662531819	2662530960; 2662528792; 2662530097
Archaea	Permanent Draft	Methanosarcina mazei 3.F.A.2.6	2681813126	Euryarchaeota	Methanomicrobia	Methanosarcinales	Methanosarcinaceae	Methanosarcina	Methanosarcina mazei	4037688	3542	99.07	Methanosarcinales	Class II	2682970250; 2682971800	2682971801	2682971802	2682968702; 2682968703; 2682968735; 2682968747; 2682969148; 2682969968; 2682970053; 2682970085; 2682970245; 2682970306; 2682970353; 2682970494; 2682970663; 2682970668; 2682970896; 2682970948; 2682971379; 2682971465; 2682971578; 2682971637; 2682971755; 268	2682968826; 2682971521; 2682971941
Archaea	Permanent Draft	Methanosarcina mazei 3.F.T.1A.1	2660238026	Euryarchaeota	Methanomicrobia	Methanosarcinales	Methanosarcinaceae	Methanosarcina	Methanosarcina mazei	4158758	3653	99.07	Methanosarcinales	Class II	2660730105; 2660730139	2660730106	2660730107	2660729510; 2660730108; 2660730134; 2660730580; 2660730635; 2660730647; 2660730862; 2660730900; 2660731502; 2660731532; 2660731762; 2660731767; 2660731920; 2660732032; 2660732392; 2660732452; 2660732465; 2660732562; 2660732563; 2660732866; 2660732980; 266	2660732775; 2660729450; 2660729683
Archaea	Permanent Draft	Methanosarcina mazei 3.F.T.1A.2	2663763426	Euryarchaeota	Methanomicrobia	Methanosarcinales	Methanosarcinaceae	Methanosarcina	Methanosarcina mazei	4150621	3643	99.07	Methanosarcinales	Class II	2666969709; 2666970096	2666969710	2666969711	2666969112; 2666969151; 2666969164; 2666969442; 2666969510; 2666969582; 2666969655; 2666969712; 2666970036; 2666970101; 2666970863; 2666970960; 2666971280; 2666971281; 2666971454; 2666971637; 2666971883; 2666972159; 2666972160; 2666972240; 2666972245; 266	2666972473; 2666970906; 2666971057
Archaea	Permanent Draft	Methanosarcina mazei 3.F.T.1A.4	2681813127	Euryarchaeota	Methanomicrobia	Methanosarcinales	Methanosarcinaceae	Methanosarcina	Methanosarcina mazei	4155749	3645	99.07	Methanosarcinales	Class II	2682972486; 2682975458	2682975459	2682975460	2682972481; 2682972546; 2682972634; 2682972635; 2682972958; 2682973313; 2682973404; 2682973499; 2682973855; 2682973958; 2682974547; 2682974602; 2682974651; 2682974652; 2682974806; 2682974819; 2682975031; 2682975036; 2682975076; 2682975355; 2682975461; 268	2682974665; 2682972262; 2682974229
Archaea	Permanent Draft	Methanosarcina mazei 3.F.T.2.1	2663762907	Euryarchaeota	Methanomicrobia	Methanosarcinales	Methanosarcinaceae	Methanosarcina	Methanosarcina mazei	4101065	3588	99.07	Methanosarcinales	Class II	2664894600; 2664895985	2664895986	2664895987	2664893085; 2664893374; 2664893800; 2664893805; 2664894063; 2664894167; 2664894351; 2664894446; 2664894447; 2664894661; 2664895026; 2664895056; 2664895164; 2664895420; 2664895581; 2664895582; 2664895655; 2664895988; 2664896167; 2664896294; 2664896307; 266	2664895439; 2664893945; 2664895952
Archaea	Permanent Draft	Methanosarcina mazei 3.H.A.1A.2	2667528009	Euryarchaeota	Methanomicrobia	Methanosarcinales	Methanosarcinaceae	Methanosarcina	Methanosarcina mazei	4087907	3595	99.07	Methanosarcinales	Class II	2670414886; 2670415432	2670414887	2670414888	2670413123; 2670413124; 2670413247; 2670413259; 2670413273; 2670413384; 2670413612; 2670413722; 2670413897; 2670413902; 2670413961; 2670414107; 2670414122; 2670414233; 2670414319; 2670414358; 2670414889; 2670414954; 2670415125; 2670415344; 2670415437; 267	2670415698; 2670413639; 2670414180
Archaea	Permanent Draft	Methanosarcina mazei 3.H.A.2.1	2667527984	Euryarchaeota	Methanomicrobia	Methanosarcinales	Methanosarcinaceae	Methanosarcina	Methanosarcina mazei	3979112	3485	99.07	Methanosarcinales	Class II	2670310174; 2670310885	2670310173	2670310172	2670307694; 2670307816; 2670307817; 2670308319; 2670308372; 2670308373; 2670308590; 2670308602; 2670308654; 2670308721; 2670308781; 2670308845; 2670309261; 2670309266; 2670309393; 2670309535; 2670309540; 2670309667; 2670309682; 2670309704; 2670310171; 267	2670310566; 2670309926; 2670310780
Archaea	Permanent Draft	Methanosarcina mazei 3.H.A.2.4	2663762882	Euryarchaeota	Methanomicrobia	Methanosarcinales	Methanosarcinaceae	Methanosarcina	Methanosarcina mazei	4120225	3615	99.07	Methanosarcinales	Class II	2664791317; 2664793364	2664793363	2664793362	2664790322; 2664790409; 2664790410; 2664790477; 2664790670; 2664790691; 2664790843; 2664790933; 2664791243; 2664791312; 2664791805; 2664791859; 2664791930; 2664792259; 2664792408; 2664792678; 2664792683; 2664792819; 2664793118; 2664793361; 2664793517	2664790922; 2664790565; 2664793204
Archaea	Permanent Draft	Methanosarcina mazei 3.H.A.2.5	2663762650	Euryarchaeota	Methanomicrobia	Methanosarcinales	Methanosarcinaceae	Methanosarcina	Methanosarcina mazei	4088731	3577	99.07	Methanosarcinales	Class II	2663957170; 2663957565	2663957566	2663957567	2663956413; 2663956594; 2663956872; 2663956884; 2663957165; 2663957337; 2663957501; 2663957516; 2663957568; 2663957679; 2663957828; 2663957935; 2663957993; 2663958536; 2663958541; 2663958881; 2663959094; 2663959302; 2663959303; 2663959361; 2663959588	2663958462; 2663956203; 2663956261
Archaea	Permanent Draft	Methanosarcina mazei 3.H.A.2.6	2681813129	Euryarchaeota	Methanomicrobia	Methanosarcinales	Methanosarcinaceae	Methanosarcina	Methanosarcina mazei	4006447	3484	99.07	Methanosarcinales	Class II	2682982460; 2682982806	2682982807	2682982808	2682979466; 2682979536; 2682979548; 2682979565; 2682979601; 2682979726; 2682979891; 2682979904; 2682980020; 2682980025; 2682980067; 2682980378; 2682980780; 2682980781; 2682981647; 2682981721; 2682981734; 2682982069; 2682982084; 2682982288; 2682982455; 268	2682980617; 2682980980; 2682981792
Archaea	Permanent Draft	Methanosarcina mazei 3.H.A.2.8	2667527756	Euryarchaeota	Methanomicrobia	Methanosarcinales	Methanosarcinaceae	Methanosarcina	Methanosarcina mazei	3997433	3501	99.07	Methanosarcinales	Class II	2669349803; 2669351997	2669349804	2669349805	2669348850; 2669348876; 2669348877; 2669348994; 2669349372; 2669349572; 2669349597; 2669349655; 2669349680; 2669349806; 2669350044; 2669350100; 2669350716; 2669350987; 2669351145; 2669351259; 2669351690; 2669351691; 2669351903; 2669351992; 2669352147; 266	2669352070; 2669349310; 2669349867
Archaea	Permanent Draft	Methanosarcina mazei 3.H.M.1B.2	2657245481	Euryarchaeota	Methanomicrobia	Methanosarcinales	Methanosarcinaceae	Methanosarcina	Methanosarcina mazei	4122681	3586	99.07	Methanosarcinales	Class II	2659155784; 2659156065	2659155785	2659155786	2659152951; 2659153007; 2659153019; 2659153523; 2659153984; 2659154209; 2659154733; 2659154734; 2659155180; 2659155298; 2659155390; 2659155528; 2659155533; 2659155787; 2659155923; 2659155924; 2659156060; 2659156125; 2659156143; 2659156156; 2659156224; 265	2659154406; 2659154147; 2659154336
Archaea	Permanent Draft	Methanosarcina mazei 3.H.M.1B.5	2667527955	Euryarchaeota	Methanomicrobia	Methanosarcinales	Methanosarcinaceae	Methanosarcina	Methanosarcina mazei	4118117	3583	99.07	Methanosarcinales	Class II	2670177363; 2670178805	2670178806	2670178807	2670176286; 2670176431; 2670176564; 2670176963; 2670176964; 2670177124; 2670177222; 2670177235; 2670177358; 2670177423; 2670177498; 2670177996; 2670178069; 2670178123; 2670178135; 2670178353; 2670178354; 2670178696; 2670178808; 2670178906; 2670178911; 267	2670177307; 2670177848; 2670178773
Archaea	Permanent Draft	Methanosarcina mazei 3.H.M.2.7	2681813130	Euryarchaeota	Methanomicrobia	Methanosarcinales	Methanosarcinaceae	Methanosarcina	Methanosarcina mazei	3994050	3477	99.07	Methanosarcinales	Class II	2682983291; 2682984268	2682983290	2682983289	2682982930; 2682983027; 2682983288; 2682983302; 2682983307; 2682983352; 2682983778; 2682983779; 2682983907; 2682984273; 2682984425; 2682984631; 2682984822; 2682984932; 2682984933; 2682984969; 2682984982; 2682985049; 2682985229; 2682985290; 2682985437; 268	2682984080; 2682982889; 2682983597
Archaea	Permanent Draft	Methanosarcina mazei 3.H.T.1A.1	2681813131	Euryarchaeota	Methanomicrobia	Methanosarcinales	Methanosarcinaceae	Methanosarcina	Methanosarcina mazei	4072284	3571	99.07	Methanosarcinales	Class II	2682987029; 2682987916	2682987030	2682987031	2682986472; 2682986553; 2682986592; 2682986630; 2682986784; 2682986815; 2682987032; 2682987702; 2682987911; 2682987966; 2682987981; 2682988003; 2682988149; 2682988296; 2682988297; 2682988701; 2682989063; 2682989075; 2682989228; 2682989278; 2682989874; 268	2682987645; 2682987594; 2682989704
Archaea	Permanent Draft	Methanosarcina mazei 3.H.T.1A.2	2690315680	Euryarchaeota	Methanomicrobia	Methanosarcinales	Methanosarcinaceae	Methanosarcina	Methanosarcina mazei	4083595	3596	99.07	Methanosarcinales	Class II	2690696352; 2690697714	2690696353	2690696354	2690696280; 2690696355; 2690696481; 2690696582; 2690696597; 2690696613; 2690696929; 2690696980; 2690697430; 2690697461; 2690697498; 2690697503; 2690697647; 2690697648; 2690697719; 2690697792; 2690698596; 2690698948; 2690698995; 2690699007; 2690699219; 269	2690698349; 2690698121; 2690699635
Archaea	Permanent Draft	Methanosarcina mazei YBB.F.A.2.3	2663763482	Euryarchaeota	Methanomicrobia	Methanosarcinales	Methanosarcinaceae	Methanosarcina	Methanosarcina mazei	4072952	3577	99.07	Methanosarcinales	Class II	2667217687; 2667218905	2667217688	2667217689	2667217124; 2667217136; 2667217417; 2667217418; 2667217623; 2667217690; 2667217749; 2667218773; 2667218881; 2667218900; 2667219299; 2667219423; 2667219517; 2667219596; 2667219826; 2667219949; 2667220071; 2667220103; 2667220222; 2667220527; 2667220532	2667219335; 2667219265; 2667220256
Archaea	Permanent Draft	Methanosarcina mazei YBB.H.M.1A.1	2657245605	Euryarchaeota	Methanomicrobia	Methanosarcinales	Methanosarcinaceae	Methanosarcina	Methanosarcina mazei	4116536	3608	99.07	Methanosarcinales	Class II	2659642651; 2659644763	2659644762	2659644761	2659641847; 2659642287; 2659642539; 2659642646; 2659642711; 2659642802; 2659642857; 2659642865; 2659643347; 2659643376; 2659643696; 2659643697; 2659643768; 2659643889; 2659644229; 2659644465; 2659644671; 2659644760; 2659644767; 2659645003; 2659645024	2659645145; 2659643258; 2659643681
Archaea	Permanent Draft	Methanosarcina mazei YBB.H.M.1B.1	2657245466	Euryarchaeota	Methanomicrobia	Methanosarcinales	Methanosarcinaceae	Methanosarcina	Methanosarcina mazei	4122548	3614	99.07	Methanosarcinales	Class II	2659090063; 2659091298	2659090064	2659090065	2659089601; 2659089614; 2659089674; 2659089933; 2659090066; 2659090436; 2659090645; 2659090809; 2659090876; 2659090877; 2659091023; 2659091205; 2659091358; 2659092104; 2659092194; 2659092195; 2659092569; 2659092581; 2659092668; 2659092699; 2659092704; 265	2659089974; 2659089723; 2659092507
Archaea	Permanent Draft	Methanosarcina mazei YBM.F.A.1B.3	2667528122	Euryarchaeota	Methanomicrobia	Methanosarcinales	Methanosarcinaceae	Methanosarcina	Methanosarcina mazei	4029805	3528	99.07	Methanosarcinales	Class II	2670889757; 2670891553	2670891554	2670891555	2670888474; 2670888907; 2670888980; 2670889354; 2670889408; 2670889752; 2670889818; 2670889904; 2670889905; 2670889929; 2670889934; 2670890013; 2670890151; 2670890163; 2670890434; 2670890668; 2670890683; 2670890924; 2670891556; 2670891948	2670890482; 2670888862; 2670889479
Archaea	Permanent Draft	Methanosarcina mazei YBM.F.A.1B.4	2660238053	Euryarchaeota	Methanomicrobia	Methanosarcinales	Methanosarcinaceae	Methanosarcina	Methanosarcina mazei	4049355	3564	99.07	Methanosarcinales	Class II	2660838240; 2660839958	2660838241	2660838242	2660838045; 2660838060; 2660838097; 2660838098; 2660838164; 2660838243; 2660838283; 2660839083; 2660839095; 2660839538; 2660839832; 2660839953; 2660840019; 2660840126; 2660840151; 2660840211; 2660840429; 2660840847; 2660840852; 2660840986	2660839028; 2660838310; 2660840910
Archaea	Permanent Draft	Methanosarcina mazei YBM.H.A.1A.1	2667527618	Euryarchaeota	Methanomicrobia	Methanosarcinales	Methanosarcinaceae	Methanosarcina	Methanosarcina mazei	4039778	3536	99.07	Methanosarcinales	Class II	2668812739; 2668814118	2668812740	2668812741	2668812463; 2668812524; 2668812708; 2668812742; 2668812851; 2668812852; 2668812884; 2668812941; 2668812953; 2668813200; 2668813669; 2668813858; 2668813863; 2668813966; 2668814011; 2668814113; 2668814179; 2668814197; 2668814218; 2668814406; 2668814407; 266	2668812963; 2668814075; 2668814519
Archaea	Permanent Draft	Methanosarcina mazei YBM.H.M.1A.2	2681813082	Euryarchaeota	Methanomicrobia	Methanosarcinales	Methanosarcinaceae	Methanosarcina	Methanosarcina mazei	4074261	3569	99.07	Methanosarcinales	Class II	2682783823; 2682785248	2682783824	2682783825	2682783661; 2682783704; 2682783725; 2682783826; 2682783877; 2682783942; 2682783959; 2682783997; 2682783998; 2682784662; 2682784667; 2682785037; 2682785038; 2682785243; 2682785506; 2682785661; 2682785771; 2682786104; 2682786285; 2682786473; 2682786485; 268	2682784157; 2682785205; 2682785967
Archaea	Permanent Draft	Methanosarcina mazei YBM.H.M.1A.3	2667528102	Euryarchaeota	Methanomicrobia	Methanosarcinales	Methanosarcinaceae	Methanosarcina	Methanosarcina mazei	4073693	3618	99.07	Methanosarcinales	Class II	2670809664; 2670810654	2670809665	2670809666	2670811167; 2670811206; 2670811227; 2670811556; 2670808089; 2670808352; 2670808408; 2670808875; 2670809183; 2670809195; 2670809251; 2670809312; 2670809667; 2670809804; 2670809989; 2670809994; 2670810231; 2670810649; 2670810809; 2670810810; 2670810883; 267	2670810035; 2670808654; 2670810426
Archaea	Permanent Draft	Methanosarcinales	2505313014	Euryarchaeota	Methanomicrobia	Methanosarcinales	unclassified	unclassified	unclassified	3485298	4007	99.07	Methanosarcinales	Class II	2505379374; 2505380791; 2515299876; 2515300320			2515299805; 2515299863; 2515299874; 2515300323; 2515300613; 2515300838; 2515301519; 2515301742; 2515301794; 2515302482; 2515302840; 2505377835; 2505378629; 2505379009; 2505379186; 2505379376; 2505379555; 2505379815; 2505380080; 2505380516; 2505380789; 250	2505378661; 2505379373; 2515300319; 2515302788
Archaea	Permanent Draft	Methanosarcinales archaeon Methan_01	2728369549	Euryarchaeota	Methanomicrobia	Methanosarcinales	unclassified	unclassified	Methanosarcinales archaeon Methan_01	2607419	2629	99.07	Methanosarcinales	Class II	2730788508; 2730788887	2730788886	2730788885	2730786447; 2730786711; 2730787125; 2730787505; 2730787527; 2730787618; 2730787627; 2730787637; 2730787733; 2730787800; 2730787986; 2730788045; 2730788282; 2730788402; 2730788460; 2730788509; 2730788884; 2730788896; 2730788899	2730788123
Archaea	Finished	Methanothrix harundinacea 6Ac	2511231210	Euryarchaeota	Methanomicrobia	Methanosarcinales	Methanotrichaceae	Methanothrix	Methanosaeta harundinacea	2571034	2414	99.38	Methanosarcinales	Class II	2512009109	2512009108	2512009107	2512009106; 2512009228; 2512009343; 2512009416; 2512009685; 2512009824; 2512010220; 2512010589; 2512010745; 2512009106; 2512009228; 2512009343; 2512009416; 2512009685; 2512009824; 2512010220; 2512010589; 2512010745	2512008709
Archaea	Permanent Draft	Methanosaeta sp. BinDG074mb30	2770939522	Euryarchaeota	Methanomicrobia	Methanosarcinales	Methanotrichaceae	Methanothrix	unclassified	3275883	3218	99.53	Methanosarcinales	Class II	2771647533	2771647532	2771645573	2771644746; 2771644900; 2771645254; 2771645422; 2771645574; 2771645851; 2771646291; 2771646673; 2771647269; 2771647705; 2771647726	2771647815
Archaea	Finished	Methanolobus psychrophilus R15	2519103099	Euryarchaeota	Methanomicrobia	Methanosarcinales	Methanosarcinaceae	Methanolobus	Methanolobus psychrophilus	3072769	3229	99.69	Methanosarcinales	Class II	2519473279	2519473280	2519473281	2519472528; 2519472629; 2519472758; 2519472781; 2519472820; 2519473137; 2519473164; 2519473261; 2519473262; 2519473282; 2519473508; 2519473741; 2519472528; 2519472629; 2519472758; 2519472781; 2519472820; 2519473137; 2519473164; 2519473261; 2519473262; 251	2519473304
Archaea	Finished	Methanococcoides burtonii DSM 6242	637000161	Euryarchaeota	Methanomicrobia	Methanosarcinales	Methanosarcinaceae	Methanococcoides	Methanococcoides burtonii	2575032	2506	100	Methanosarcinales	Class II	637959448; 637959542	637959447	637959446	637957924; 637958212; 637958314; 637958436; 637958544; 637958796; 637959303; 637959445; 637959543; 637959581; 637959704; 637959705; 637959796; 637959869	637959779
Archaea	Finished	Methanohalobium evestigatum Z-7303, DSM 3721	648028039	Euryarchaeota	Methanomicrobia	Methanosarcinales	Methanosarcinaceae	Methanohalobium	Methanohalobium evestigatum	2406232	2437	100	Methanosarcinales	Class II	648056823	648056822	648056821	648054728; 648055066; 648055489; 648055840; 648056305; 648056492; 648056493; 648056532; 648056627; 648056646; 648056820; 648056830; 648941034	648056797
Archaea	Finished	Methanomethylovorans hollandica DSM 15978	2509601008	Euryarchaeota	Methanomicrobia	Methanosarcinales	Methanosarcinaceae	Methanomethylovorans	Methanomethylovorans hollandica	2714013	2732	100	Methanosarcinales	Class II	2509663941	2509663940	2509663939	2509662172; 2509662808; 2509663212; 2509663616; 2509663938; 2509663953; 2509663958; 2509663959; 2509664189; 2509664210; 2509661760; 2509661778; 2509661871; 2509662024; 2509662028; 2509662172; 2509662808; 2509663212; 2509663616; 2509663938; 2509663953; 250	2509663916
Archaea	Finished	Methanosalsum zhilinae WeN5, DSM 4017	2502790017	Euryarchaeota	Methanomicrobia	Methanosarcinales	Methanosarcinaceae	Methanosalsum	Methanosalsum zhilinae	2138444	2083	100	Methanosarcinales	Class II	2502871357; 2502871951		2502871953	2502870123; 2502870124; 2502870253; 2502870497; 2502870689; 2502870968; 2502871098; 2502871516; 2502871724; 2502871949; 2502871962	2502871272; 2502871768
Archaea	Finished	Methanosarcina acetivorans C2A	638154508	Euryarchaeota	Methanomicrobia	Methanosarcinales	Methanosarcinaceae	Methanosarcina	Methanosarcina acetivorans	5751492	4807	100	Methanosarcinales	Class II	638178416; 638178893	638178415	638175136; 638178414	638174751; 638175020; 638175062; 638175137; 638175539; 638175596; 638175597; 638175622; 638175630; 638175643; 638176000; 638176192; 638176313; 638176374; 638176531; 638176536; 638176909; 638176944; 638176949; 638177076; 638177083; 638177296; 638177324;	638176548; 638177647; 638176169; 638178957
Archaea	Finished	Methanosarcina barkeri Fusaro, DSM 804	637000162	Euryarchaeota	Methanomicrobia	Methanosarcinales	Methanosarcinaceae	Methanosarcina	Methanosarcina barkeri	4873766	3830	100	Methanosarcinales	Class II	637699947; 637700106; 637701021	637700107; 637701022	637700108; 637701024	637699365; 637699402; 637699476; 637699477; 637699493; 637699574; 637699578; 637699815; 637699949; 637700109; 637700195; 637700437; 637700648; 637700660; 637700906; 637701025; 637701135; 637701245; 637701348; 637701424; 637701673; 637702082; 637702170; 63	637701123; 637699400; 637701596
Archaea	Finished	Methanosarcina mazei Go1	638154509	Euryarchaeota	Methanomicrobia	Methanosarcinales	Methanosarcinaceae	Methanosarcina	Methanosarcina mazei	4096345	3469	100	Methanosarcinales	Class II	638164952; 638165396	638164951	638164950	638164500; 638164777; 638164949; 638165390; 638165460; 638165547; 638165548; 638166094; 638166110; 638166485; 638166540; 638166552; 638166945; 638167014; 638167015; 638167137; 638167475; 638167606; 638167611; 638167688; 638167730; 638167821; 638167927; 63	638167228; 638165158; 638165344
Archaea	Permanent Draft	Methanimicrococcus blatticola DSM 13328	2756170388	Euryarchaeota	Methanomicrobia	Methanosarcinales	Methanosarcinaceae	Methanimicrococcus	Methanimicrococcus blatticola	1783317	1615	100	Methanosarcinales	Class II	2757234103; 2757234207	2757234104	2757234105	2757234106; 2757234203; 2757234291; 2757235058; 2757235372; 2757235382; 2757235470	2757234511
Archaea	Permanent Draft	Methanococcoides vulcani SLH 33	2642422537	Euryarchaeota	Methanomicrobia	Methanosarcinales	Methanosarcinaceae	Methanococcoides	Methanococcoides vulcani	2314846	2357	100	Methanosarcinales	Class II	2642593833	2642593832	2642593831	2642592355; 2642592385; 2642592505; 2642592632; 2642592868; 2642592869; 2642592881; 2642593034; 2642593229; 2642593282; 2642593354; 2642593816; 2642593830; 2642594112; 2642594287; 2642594393	2642592960
Archaea	Permanent Draft	Methanohalophilus euhalobius WG1_MB	2754412526	Euryarchaeota	Methanomicrobia	Methanosarcinales	Methanosarcinaceae	Methanohalophilus	Methanohalophilus euhalobius	1978025	2157	100	Methanosarcinales	Class II	2755340438; 2755340557	2755340439	2755340440	2755339517; 2755340174; 2755340181; 2755340182; 2755340441; 2755340561	2755339991
Archaea	Permanent Draft	Methanohalophilus halophilus Z-7982	2642422606	Euryarchaeota	Methanomicrobia	Methanosarcinales	Methanosarcinaceae	Methanohalophilus	Methanohalophilus halophilus	2026562	2126	100	Methanosarcinales	Class II	2642841656	2642841657	2642841658	2642841291; 2642841430; 2642841431; 2642841578; 2642841650; 2642841659; 2642842274; 2642842652; 2642842894; 2642843163	2642841376
Archaea	Permanent Draft	Methanohalophilus portucalensis FDF-1	2706794887	Euryarchaeota	Methanomicrobia	Methanosarcinales	Methanosarcinaceae	Methanohalophilus	Methanohalophilus portucalensis	2088894	2186	100	Methanosarcinales	Class II	2708421847; 2807341904	2708421846; 2807341903	2708421845; 2807341902	2708419824; 2708420451; 2708420624; 2708420625; 2708420946; 2708421205; 2708421378; 2708421699; 2708421712; 2708421844; 2807339835; 2807340093; 2807340390; 2807340774; 2807340787; 2807340971; 2807340972; 2807341640; 2807341901	2708420552; 2807341043
Archaea	Permanent Draft	Methanolobus profundi Mob M	2642422540	Euryarchaeota	Methanomicrobia	Methanosarcinales	Methanosarcinaceae	Methanolobus	Methanolobus profundi	3107200	3000	100	Methanosarcinales	Class II	2642603003; 2642603617	2642603002	2642603001	2642601951; 2642602076; 2642602324; 2642602326; 2642602766; 2642602783; 2642603000; 2642603028; 2642603029; 2642603049; 2642603105; 2642603180; 2642603187; 2642603200; 2642603589; 2642603614; 2642603797; 2642604127; 2642604473; 2642604594	2642602978
Archaea	Permanent Draft	Methanolobus tindarius DSM 2278	2515075008	Euryarchaeota	Methanomicrobia	Methanosarcinales	Methanosarcinaceae	Methanolobus	Methanolobus tindarius	3151883	3022	100	Methanosarcinales	Class II	2515106576	2515106575	2515106574	2515105591; 2515105675; 2515105677; 2515105796; 2515105983; 2515106321; 2515106439; 2515106573; 2515106628; 2515106629; 2515106653; 2515106706; 2515106761; 2515106776; 2515106936; 2515107117; 2515107142; 2515108149; 2515108150; 2515105591; 2515105675; 251	2515106117; 2515106545
Archaea	Permanent Draft	Methanolobus vulcani PL 12/M	2642422561	Euryarchaeota	Methanomicrobia	Methanosarcinales	Methanosarcinaceae	Methanolobus	Methanolobus vulcani	2947907	2902	100	Methanosarcinales	Class II	2642678252; 2642680293	2642678253	2642678254	2642678208; 2642678232; 2642678233; 2642678255; 2642679020; 2642679777; 2642679855; 2642680174; 2642680177; 2642680259; 2642680296; 2642680320; 2642680337; 2642680401; 2642680443	2642678293
Archaea	Permanent Draft	Methanomicrobia archaeon JdFR-19	2728369318	Euryarchaeota	Methanomicrobia	unclassified	unclassified	unclassified	Methanomicrobia archaeon JdFR-19	1288683	1595	100	Methanosarcinales	Class II	2730018063			2730018060; 2730018132; 2730018293; 2730018550; 2730018603	2730018252
Archaea	Permanent Draft	Methanosarcina soligelidi SMA-21	2576861399	Euryarchaeota	Methanomicrobia	Methanosarcinales	Methanosarcinaceae	Methanosarcina	Methanosarcina soligelidi	4064496	3511	100	Methanosarcinales	Class II	2578261666; 2578264760	2578264759	2578264758	2578261661; 2578261733; 2578261841; 2578261842; 2578262390; 2578262410; 2578262760; 2578262811; 2578262823; 2578263231; 2578263409; 2578263729; 2578263768; 2578263842; 2578263847; 2578263990; 2578264089; 2578264177; 2578264199; 2578264281; 2578264595; 257	2578263531; 2578261440; 2578261623
Archaea	Permanent Draft	Methermicoccus shengliensis DSM 18856	2565956510	Euryarchaeota	Methanomicrobia	Methanosarcinales	Methermicoccaceae	Methermicoccus	Methermicoccus shengliensis	1513583	1666	100	Methanosarcinales	Class II	2565994816; 2565994989	2565994815	2565994814	2565994630; 2565994813; 2565994827; 2565994872; 2565994874; 2565994891; 2565994991; 2565995130; 2565995552; 2565994630; 2565994813; 2565994827; 2565994872; 2565994874; 2565994891; 2565994991; 2565995130; 2565995552	2565994561; 2565994625
Archaea	Permanent Draft	Candidatus Bathyarchaeota archaeon CG_4_8_14_3_um_filter_42_8	2786546203	Candidatus Bathyarchaeota	unclassified	unclassified	unclassified	unclassified	Candidatus Bathyarchaeota archaeon CG_4_8_14_3_um_filter_42_8	676664	1035	55.85	Bathyarchaeota	n/a				2555937108; 2555937142; 2555937156; 2555937452; 2555937462; 2555937602; 2555937832; 2555937881; 2555937935; 2555937972; 2555937975; 2555938147; 2555938351; 2555938367; 2555938465; 2555938603; 2555937108; 2555937142; 2555937156; 2555937452; 2555937462; 255	2555937608; 2555938266
Archaea	Permanent Draft	Candidatus Bathyarchaeota archaeon BA1	2695421019	Candidatus Bathyarchaeota	unclassified	unclassified	unclassified	unclassified	Candidatus Bathyarchaeota archaeon BA1	1931714	2494	91.59	Bathyarchaeota	n/a				2698435848; 2698435849; 2698436338; 2698436597; 2698436631; 2698436801; 2698436802	2698435722; 2698435749; 2698437096
Archaea	Permanent Draft	Candidatus Bathyarchaeota archaeon BA2	2695421020	Candidatus Bathyarchaeota	unclassified	unclassified	unclassified	unclassified	Candidatus Bathyarchaeota archaeon BA2	1455689	1834	93.77	Bathyarchaeota	n/a	2698438194			2698438078; 2698439340; 2698439589	2698438142
Archaea	Draft	Methanomassiliicoccales archaeon RumEn M2	2667527222	Euryarchaeota	Thermoplasmata	Methanomassiliicoccales	unclassified	unclassified	Methanomassiliicoccales archaeon RumEn M2	1280797	1225	79.67	Methanomassiliicoccales	n/a				2667615700; 2667616131; 2667616783	2667615994
Archaea	Permanent Draft	Candidatus Methanomethylophilus sp. RUG779	2799112865	Euryarchaeota	Thermoplasmata	Methanomassiliicoccales	Candidatus Methanomethylophilaceae	Candidatus Methanomethylophilus	uncultured Candidatus Methanomethylophilus sp.	1262884	1400	83.18	Methanomassiliicoccales	n/a	2800780750	2800780750		2800780752; 2800780753; 2800781054; 2800781063; 2800781367; 2800781784; 2800781790	2800781760; 2800780994
Archaea	Draft	Methanomassiliicoccales archaeon RumEn M1	2667527221	Euryarchaeota	Thermoplasmata	Methanomassiliicoccales	unclassified	unclassified	Methanomassiliicoccales archaeon RumEn M1	2121026	1926	86.13	Methanomassiliicoccales	n/a				2667613496; 2667613666; 2667613845; 2667613957; 2667614142; 2667614535; 2667614885; 2667615012; 2667615075; 2667615170	2667614779; 2667614931
Archaea	Permanent Draft	Candidatus Methanomethylophilus sp. hRUG898	2799112866	Euryarchaeota	Thermoplasmata	Methanomassiliicoccales	Candidatus Methanomethylophilaceae	Candidatus Methanomethylophilus	uncultured Candidatus Methanomethylophilus sp.	1388681	1459	92.92	Methanomassiliicoccales	n/a	2800782332	2800782332		2800782300; 2800782334; 2800782933; 2800783398	2800782121; 2800782507
Archaea	Finished	Candidatus Methanoplasma termitum Mpt1	2636415782	Euryarchaeota	Thermoplasmata	Methanomassiliicoccales	Methanomassiliicoccaceae	Candidatus Methanoplasma	Candidatus Methanoplasma termitum	1488669	1463	98.13	Methanomassiliicoccales	n/a	2637997975	2637997975		2637997882; 2637997976; 2637998205	2637997470
Archaea	Permanent Draft	Candidatus Methanoplasma termitum MpT1	2608642196	Euryarchaeota	Thermoplasmata	Methanomassiliicoccales	Methanomassiliicoccaceae	Candidatus Methanoplasma	Candidatus Methanoplasma termitum	1488669	1453	98.13	Methanomassiliicoccales	n/a	2609088287	2609088287		2609088193; 2609088288; 2609088516	2609087784
Archaea	Finished	Methanogenic archaeon ISO4-H5	2660238307	Euryarchaeota	Thermoplasmata	unclassified	unclassified	unclassified	methanogenic archaeon ISO4-H5	1937883	1890	98.6	Methanomassiliicoccales	n/a	2661858373	2661858372		2661857828; 2661857932; 2661857934; 2661857939; 2661857945; 2661858044; 2661858134; 2661858241; 2661858369; 2661858370; 2661858730; 2661859043; 2661859057; 2661859060; 2661859265	2661858840
Archaea	Finished	Candidatus Methanomethylophilus alvus Mx1201	2540341115	Euryarchaeota	Thermoplasmata	Methanomassiliicoccales	Candidatus Methanomethylophilaceae	Candidatus Methanomethylophilus	Candidatus Methanomethylophilus alvus	1666795	1678	98.83	Methanomassiliicoccales	n/a	2540667648	2540667648		2540667217; 2540667646; 2540667647; 2540667678; 2540667685; 2540667692; 2540667921; 2540667217; 2540667646; 2540667647; 2540667678; 2540667685; 2540667692; 2540667921	2540667606
Archaea	Permanent Draft	Methanomassiliicoccus luminyensis B10	2518645582	Euryarchaeota	Thermoplasmata	Methanomassiliicoccales	Methanomassiliicoccaceae	Methanomassiliicoccus	Methanomassiliicoccus luminyensis	2620233	2669	99.07	Methanomassiliicoccales	n/a		2518909293		2518906767; 2518906775; 2518907132; 2518907158; 2518907174; 2518907191; 2518907396; 2518907549; 2518907589; 2518907863; 2518907868; 2518908507; 2518908593; 2518909203; 2518909291; 2518909406; 2518906767; 2518906775; 2518907132; 2518907158; 2518907174; 251	2518908074; 2518908681
Archaea	Finished	Candidatus Methanomassiliicoccus intestinalis Issoire-Mx1	2554235424	Euryarchaeota	Thermoplasmata	Methanomassiliicoccales	Methanomassiliicoccaceae	Methanomassiliicoccus	Candidatus Methanomassiliicoccus intestinalis	1931651	1876	99.53	Methanomassiliicoccales	n/a				2701351816; 2701351894; 2701352451; 2701352795	2701352223; 2701352810
Archaea	Permanent Draft	Methanonatronarchaeum thermophilum AMET1	2786546529	Euryarchaeota	Methanonatronarchaeia	Methanonatronarchaeales	Methanonatronarchaeaceae	Methanonatronarchaeum	Methanonatronarchaeum thermophilum	1513137	1562	98.13	Methanonatronarchaeales	n/a				2787455287; 2787455764; 2787455819; 2787456222; 2787456301	2787455627
Archaea	Permanent Draft	Candidatus Methanosuratus petracarbonis V5	2700988734	Candidatus Verstraetearchaeota	Candidatus Methanomethylia	Candidatus Methanomethyliales	Candidatus Methanomethyliaceae	Candidatus Methanosuratus	Candidatus Methanosuratus petracarbonis	707181	1167	59.68	Verstraetearchaeota	n/a				2701350544; 2701350647; 2701351025; 2701351315; 2701351474
Archaea	Permanent Draft	Candidatus Methanomethylicus mesodigestum V2	2700988736	Candidatus Verstraetearchaeota	Candidatus Methanomethylia	Candidatus Methanomethyliales	Candidatus Methanomethyliaceae	Candidatus Methanomethylicus	Candidatus Methanomethylicus mesodigestum	1637224	1802	99.07	Verstraetearchaeota	n/a				2701353460; 2701353461; 2701353771; 2701354161; 2701354616; 2701354642; 2701354812; 2701354885	2701354744; 2701354870
